# Supplementary material for: Geometric morphometrics reveals sex-differential shape allometry in a spider
Source: PeerJ. 2017 Jul 26;5:e3617. doi: 10.7717/peerj.3617 (PMC5533156; doi:10.7717/peerj.3617)
Supplement: Supplemental Information 1 [file peerj-05-3617-s001.txt]

ID	Sex	RawCoord1	RawCoord2	RawCoord3	RawCoord4	RawCoord5	RawCoord6	RawCoord7	RawCoord8	RawCoord9	RawCoord10	RawCoord11	RawCoord12	RawCoord13	RawCoord14	RawCoord15	RawCoord16	RawCoord17	RawCoord18	RawCoord19	RawCoord20	RawCoord21	RawCoord22	RawCoord23	RawCoord24	RawCoord25	RawCoord26	RawCoord27	RawCoord28	RawCoord29	RawCoord30	RawCoord31	RawCoord32	RawCoord33	RawCoord34	RawCoord35	RawCoord36	RawCoord37	RawCoord38	RawCoord39	RawCoord40	RawCoord41	RawCoord42	RawCoord43	RawCoord44	RawCoord45	RawCoord46	RawCoord47	RawCoord48
1	Fem	0.101312128539951	0.0717929221506783	0.105986336668676	-0.0873374665098123	0.271187456182187	-0.00194623950173967	0.0281267021233031	-0.00587054564710874	-0.225734615003658	0.011608201798644	0.152664532186078	0.0744215594558674	0.168041771938692	-0.0796849767488781	0.0309378703566985	0.0211399722778469	0.03063752300821	-0.0302396811663685	0.0634599665994818	0.0532920248585333	0.0600522702090565	-0.0736803133916717	0.203907126288269	0.0631502437954656	0.20314330931266	-0.0691808354269307	0.244544268239585	0.0548563320491941	0.24926944055039	-0.0504681231235397	0.225361753098059	0.0280008181683945	0.219669849652468	-0.0339938653107337	-0.225699745747017	0.014316238876674	-0.211881918038735	0.0405584014111021	-0.187986647480025	0.0635575392580751	-0.156885271102671	0.0748662271878716	-0.124636902342893	0.0834443608651502	-0.0915361547991051	0.0843152623528441	-0.0579522820099734	0.0765347874289957
2	Fem	0.110937721832417	0.0658180983637779	0.116222420180357	-0.0794941882676834	0.255506485056173	0.00211923910897484	0.0371770777926749	-0.00945242998630531	-0.229306022206417	0.0206112044022653	0.158268238362072	0.0675234682044605	0.167052358637871	-0.0739913903136942	0.0360816057805093	0.0196991714458776	0.0345873329895183	-0.0387214274906373	0.0605056767278278	0.0493635221944144	0.0609801469222908	-0.0632686255862648	0.194948475017016	0.0615118497968598	0.203200346774173	-0.0653267020102973	0.235362484732149	0.0555848281980021	0.242550611116659	-0.0420698594322362	0.214349323547514	0.0297780518234436	0.213129877744785	-0.035807404881737	-0.228135542255423	0.0215664474110779	-0.210987058765431	0.0438470214414019	-0.188731791460174	0.0673123511486307	-0.158354249054579	0.0856356799146858	-0.123103195349066	0.0933835397467687	-0.0885528494996069	0.0929538794177448	-0.0537738335596856	0.0844722580140492
3	Fem	0.106110683759808	0.0798469655386411	0.103573177221581	-0.0791893829937146	0.256161196201727	-0.0197571612918618	0.0347594233958875	4,17E+10	-0.218272866199456	-0.00674546177552206	0.157383554840848	0.0753862274692068	0.152137047436967	-0.0809792556828128	0.0339176994759421	0.046142271571822	0.0326733091402147	-0.0346329057949729	0.063093418981651	0.0709302352955333	0.0520891420512597	-0.063907443601745	0.19539571688126	0.0599000273799698	0.197749256808751	-0.0720417550942777	0.244117503589318	0.0499240136785257	0.240828180145866	-0.0658182760329409	0.217615706644576	0.0225945510514387	0.221396209431993	-0.039296504989202	-0.216442817402712	0.0055196143750356	-0.210297509058383	0.0323877592934064	-0.193372815766014	0.059946037576124	-0.165065477448781	0.083431662066212	-0.128874485542417	0.0948182390303721	-0.0930143723744596	0.0977128068615844	-0.0552027058945832	0.0945411403784479
4	Fem	0.106704708842843	0.0818604251163706	0.105796525046889	-0.0860708912492466	0.276181101804152	-0.0123805438989936	0.0260369466464316	0.00596627827058867	-0.223730485099415	0.00183525477717814	0.155532193449837	0.0752926829878875	0.161936939738124	-0.0888230318650396	0.021790750047842	0.0394816936813218	0.0229624042967386	-0.0313544864263086	0.054862551053553	0.0699204617346058	0.0422805461044364	-0.0609247464131645	0.196736230606395	0.0608429872386225	0.1989543288297	-0.0730788688520767	0.25650177409852	0.0396894393382493	0.246991381054549	-0.0538321716359521	0.223114384870885	0.0276946334340662	0.220473492048093	-0.0354548214374229	-0.218308181973611	0.00854725252723184	-0.204781848024021	0.0327935193833289	-0.182656062273921	0.0523264290716225	-0.156106416219144	0.0691900764955929	-0.125301395587673	0.0803333313631432	-0.0929939458264016	0.0894861933491412	-0.0567460207293788	0.0864357170613057
5	Fem	0.100677022586587	0.0732455527847404	0.112854643735362	-0.0894219625259816	0.278311581571831	7,74E+10	0.0196693922109689	-0.00797634823340139	-0.216931734913213	0.0124774214484112	0.145695060663841	0.0716324740006118	0.1670766592881	-0.0853535864313478	0.0238349748261957	0.024924658514285	0.0215821446105495	-0.0380928724432077	0.0489138472896771	0.0540666413143194	0.0474026303988958	-0.0720498418840999	0.193472946680095	0.0638990415479762	0.197635636466801	-0.0714232275130337	0.253046199351422	0.0497355461608426	0.26138232168878	-0.0526777335717008	0.225491537927526	0.035702742696589	0.229123292845242	-0.0305096961525593	-0.21777754715628	0.0105658166653988	-0.207418156774547	0.0366584446334998	-0.18769140013952	0.0612545124596214	-0.158154473450849	0.0771494081449892	-0.125298813193923	0.0835379635511316	-0.0920723711877079	0.0891217885105708	-0.0567279785069579	0.0822843425997211
6	Fem	0.104055579278857	0.0816688441067021	0.0982940047018257	-0.0858093702566386	0.2784945485949	-0.0090783257692403	0.0289882954110099	-0.00181349152900006	-0.215189212118657	0.00581916916980781	0.152397901484638	0.0796274984991538	0.152205001567166	-0.0849499257881423	0.0196994646233493	0.0351099974303339	0.0152599492374222	-0.038820288571215	0.0476065973851543	0.0639186845805772	0.0440661034533666	-0.0667278031088711	0.200908820588581	0.0663535060064895	0.200310148980253	-0.0726678810718309	0.260704627612389	0.0501663150136832	0.262416504246175	-0.0576362485650144	0.232655895096482	0.0297869938122425	0.23368986317897	-0.0353507862100122	-0.217952363517647	0.00883340998242007	-0.20687013416705	0.0340879731326819	-0.184265741851613	0.0529262356217274	-0.15698087021065	0.068038396771948	-0.125574050004858	0.074832896247496	-0.0936375645016686	0.0785284939675477	-0.0598669812766727	0.0754622950887898
7	Fem	0.10599088688245	0.0624268123705413	0.112955409614213	-0.0774849325691685	0.263656196284675	0.00397544698786178	0.0413922426233334	-0.0097135259301879	-0.232233400200995	0.0150246155871061	0.156105387677333	0.0668928479594219	0.159586850877146	-0.079803304874321	0.0429787901608806	0.0224144949529036	0.0360499071682801	-0.045147348421974	0.054950764097132	0.0469476006918158	0.0600268676144965	-0.06762319006826	0.195098216743424	0.061291717142963	0.196146858090126	-0.0639820717740343	0.234397573887869	0.0591398212247123	0.243177270676636	-0.0518284878673519	0.215177423284031	0.031581077709851	0.212290990453639	-0.0255983490386947	-0.229513112309212	0.020181117318624	-0.213175450606663	0.0448101028745927	-0.189398808635826	0.0688136300214992	-0.157332571656022	0.0838150615160709	-0.12352256367964	0.0901089668966975	-0.0890148027897055	0.0938463132891076	-0.0530296446643874	0.0871205938620154
8	Fem	0.107530961001525	0.0750802183422859	0.108112240824799	-0.0842503951964091	0.267148280169668	-0.00268712292381644	0.0268475561716469	-0.00356727317711032	-0.22379313739993	0.0165832044253824	0.149499140116464	0.0725958464875219	0.165590653851559	-0.0787654948203942	0.0267145127349552	0.0304619848917058	0.0269614066812617	-0.0373293693307163	0.0553559527162448	0.0593172912544086	0.0531784876168947	-0.0659813528537394	0.193844633196685	0.0624613715687661	0.202214127937823	-0.065438315402098	0.254056663395885	0.0418418041363292	0.257026316915491	-0.0496705780444821	0.214790233899943	0.0337753225456905	0.220305019595784	-0.0339825546426551	-0.226378227380283	0.0180533614292907	-0.208161835796238	0.0405643480589123	-0.184371254985212	0.0591247591679792	-0.156718006738723	0.0764438528679383	-0.124006502777085	0.0841604017693101	-0.0910843752516473	0.0853412483565958	-0.0565914501386525	0.0802892571981736
9	Fem	0.108676516302271	0.0821692761802859	0.113203202255002	-0.0919318390755069	0.272373895931976	-0.00499875749364205	0.0266914150535646	-0.00429335563643263	-0.219096508667704	0.00743098945818827	0.1513993720791	0.0794773243366937	0.161746828645492	-0.0829787320214916	0.0178238352712682	0.0354792117236675	0.0185225984066813	-0.0360384363713863	0.0432695522201942	0.0642816696608489	0.0502861542802208	-0.0755809345596068	0.19732936585452	0.0657897491037812	0.198698515582988	-0.0741310002397491	0.260305983732261	0.0435065516012307	0.261282335921133	-0.0562730098793899	0.220588532655324	0.0289833140586093	0.226854750680999	-0.0339989913548661	-0.216168793951726	0.00763402699131401	-0.204332853893088	0.0327994123290245	-0.185957958581711	0.0562149829671551	-0.158325353683104	0.0730409063938339	-0.125947361493854	0.0797909600003119	-0.0933781762755662	0.0830160382970638	-0.0587032196953011	0.0795862399445888
10	Fem	0.111888320807525	0.0757932824515495	0.0945608377585282	-0.0883576447272821	0.269093406927583	8,94E+10	0.0372070301552321	-0.00305486244263638	-0.226428742382972	0.00739453838960421	0.154605004464025	0.0758680299631735	0.15137523232638	-0.0847231381034291	0.0336112084210157	0.0325851373189655	0.026683723665052	-0.0351932285323804	0.0547478728483221	0.057685882291823	0.0479228568845676	-0.0669131704987638	0.197681072680642	0.0650001050965179	0.194059089672916	-0.0740509940178286	0.261594259113805	0.0439398372467892	0.258246184595345	-0.0524085624269186	0.222442374203227	0.03292469590736	0.222559459222149	-0.0309538330005557	-0.224170214708898	0.0139539631244901	-0.205931510961946	0.0350459932496934	-0.183769717218963	0.0549274716003003	-0.155938263815937	0.0699164880211211	-0.124190787611359	0.0778469480589937	-0.0922560327258392	0.0857499024260598	-0.056429901341004	0.0827142458453936
11	Fem	0.110439481448537	0.0767446571017776	0.102414442758935	-0.0826429959371015	0.267920328524392	0.00276336188839707	0.0354187182758554	-7,33E+09	-0.230603632099234	0.0138000269230102	0.159054710731391	0.0719129303985451	0.144440364065056	-0.08041738966904	0.0365845803790741	0.0407121401051676	0.0341706986006198	-0.0425025800907961	0.0614407187623743	0.0572307764916701	0.0612303821593415	-0.0673276897842171	0.190129437769236	0.0640879692690966	0.189635099048437	-0.071050952277734	0.238333619785719	0.0553814820933316	0.238443402076689	-0.0587049504935039	0.22026440993913	0.0285539661770802	0.211411727557569	-0.0302297134431395	-0.228062352653708	0.0198876381739501	-0.207995897648256	0.038871393599791	-0.186235370589627	0.0603846647961094	-0.157672107482207	0.0772465167576201	-0.125713443974161	0.0878558722504484	-0.0913568164290356	0.099166767420287	-0.0524775063169334	0.0927025667003121
12	Fem	0.101167229240302	0.0699084384545573	0.098153083858297	-0.0822774808289205	0.259763999574097	-0.00522976760861869	0.0277905613317667	-6,40E+10	-0.221080824982568	0.00429233317465059	0.168601259424913	0.0726924255040495	0.169726563148124	-0.0791439746050638	0.0244072888282031	0.0374723964717468	0.0229085116365785	-0.0381710343749299	0.0499665801363229	0.0539539127308864	0.043587674132002	-0.0596894469340053	0.206311492489104	0.0549916432871206	0.203892857798829	-0.0674032299049939	0.260649426831532	0.0414832557697747	0.25064525002208	-0.0472423388881209	0.214199174710696	0.0337053324914497	0.212948266850534	-0.0295470244480127	-0.217975076094452	0.010340446692961	-0.207242812450837	0.0366579246350135	-0.186435239804845	0.059648290016615	-0.159256559594757	0.0802001742615993	-0.125760194895603	0.0897486427968529	-0.0912869700248253	0.0947458935594117	-0.0539375962468638	0.0896408682065967
13	Fem	0.114560942392339	0.0738336379627972	0.108327510166751	-0.0705253041497859	0.251020515092656	-0.00931568478593754	0.0327089508516519	-0.00462343048318929	-0.230146930253856	0.0041717457850771	0.15942511016073	0.0666055661131461	0.153034206314522	-0.0714540704352505	0.0365549460660254	0.0305155815708624	0.035170648380027	-0.0336393671663135	0.0721847621571919	0.0524289814924838	0.0601485568746152	-0.0565351230433096	0.20070348481387	0.0559285487882519	0.191920475014829	-0.0625006694859307	0.245328608376447	0.0357680655713161	0.243609842445899	-0.0444378083863087	0.213033180822032	0.0266911647102256	0.218040680544797	-0.030989981563401	-0.227779663961512	0.0136672391019531	-0.210702108407925	0.0366733535901498	-0.192271901205012	0.0625671163865095	-0.162379886959669	0.0822169613737871	-0.128730644477808	0.0941288083131112	-0.0919641366791978	0.100733036427844	-0.0533714786919807	0.0928428077371651
14	Fem	0.116062102069991	0.0653081661209175	0.107043697741462	-0.0638752994248324	0.243382831253179	-0.00411866913788047	0.0539537629825709	-0.00203396494984748	-0.233294090281158	0.00564940001231615	0.156107736677864	0.0612721992577269	0.158457379680823	-0.0622176929502706	0.0548403631108499	0.0350843352396935	0.053013608048931	-0.0332667536662334	0.0753094655338871	0.054793805663062	0.0725382143125342	-0.0484279997073751	0.18754468154794	0.0518764329774864	0.187343836300824	-0.0570734692753712	0.235898642749638	0.0360559046617279	0.233643122427391	-0.0496852252548955	0.200981914449443	0.0199699151754848	0.196821877781498	-0.0369983486238286	-0.231552558941509	0.0138790356213581	-0.221027741300995	0.0448426204622461	-0.194688881283293	0.0705382835371007	-0.163487907725498	0.0903855872617827	-0.126830115779373	0.101689824096549	-0.0893724579825146	0.104401129756009	-0.050014062719914	0.099277900335445
15	Fem	0.112750809813327	0.079046552452429	0.0941947062573444	-0.0770513197592941	0.268399453931642	-0.0142300205570674	0.0271745491180921	0.00520659343331929	-0.22438571418726	9,80E+10	0.160281305762081	0.0684529660530415	0.148673424796642	-0.0776082186410711	0.03080855065892	0.042358264982481	0.0268134853867617	-0.0287186459774085	0.0548398326441506	0.0626757659493629	0.0503824306085763	-0.05278441692673	0.197693818920574	0.0576160558454521	0.196359922171994	-0.0712361981196197	0.258514173089995	0.0400120185473231	0.257531442183413	-0.0549038176366512	0.224446420909202	0.0269897480434258	0.223811001916351	-0.0343381524014406	-0.220977330733788	0.00840315787851405	-0.208440504118389	0.0340531381064022	-0.184419930269145	0.0528913799975876	-0.157811786661188	0.0705609418026261	-0.12631197846922	0.0811595967800888	-0.0933111715424506	0.0880659266432974	-0.0572713148144093	0.0833851294793959
16	Fem	0.104515530342025	0.0777116480166444	0.0919228228252529	-0.0891651158059679	0.283580450285081	-4,23E+10	0.0219539996981265	-0.00338309633402866	-0.216883201281441	0.0185290720039758	0.151569027187347	0.0798095786490114	0.150100487851371	-0.0834875299996947	0.0194023898955809	0.029442912108292	0.0171697516046903	-0.0430811013153342	0.0490932666371704	0.057709827194806	0.041746304555588	-0.0655576103937773	0.198624530185059	0.0712252418184168	0.201370058271961	-0.0704712819720862	0.259786961203679	0.0582870879269447	0.259651733238714	-0.0615713201435613	0.23385308398434	0.0373947956298561	0.235279807029535	-0.0316738086395466	-0.220388977517418	0.0141374211120412	-0.203172566860585	0.0348953050797995	-0.182016438115701	0.0546839903552128	-0.154802069758551	0.0697536534685421	-0.124252194228654	0.0802649714193186	-0.0923062913444301	0.0812305526558726	-0.0601657434378108	0.0720214492619486
17	Fem	0.100071791036701	0.0753605372331077	0.100891423076781	-0.0773748518289973	0.267588873073126	-0.00348272122661677	0.026874067163515	-0.00463210112353282	-0.224894108708541	0.0121780482700175	0.152708063258366	0.073678728260672	0.156846275221654	-0.0731766741678771	0.0280693295915531	0.0334855819207045	0.0284793223097177	-0.042832631587282	0.0524455069293597	0.0563664490574428	0.0544741807998659	-0.0582274407125307	0.193400273350091	0.0635325008661296	0.189308640604837	-0.0653548091026031	0.257223315207608	0.0381540616543232	0.251686971507703	-0.0468394577647854	0.221470570281359	0.0244860645362925	0.222727630712672	-0.034235179608543	-0.222364206596288	0.0147383725575527	-0.205128152865736	0.0359778600333263	-0.184127012467193	0.0573493925329331	-0.158926614586691	0.0781816891969717	-0.126700977660636	0.0923094217769014	-0.0902265215165429	0.0992409111121728	-0.0531755061500616	0.0892403501863051
18	Fem	0.10850295377175	0.077928691176221	0.10614693209355	-0.0760197652728551	0.254423096274509	-0.0127498300825769	0.0418301702948623	3,55E+10	-0.229414028982067	0.00451241499422592	0.157466492720475	0.0704808400947921	0.148921254235434	-0.0734553758963704	0.0391612534273255	0.0362993728985874	0.0412420063467278	-0.0355257020942278	0.0591132720528179	0.0587987783869684	0.0605867778581392	-0.0522517759535544	0.190024822819343	0.056820370985157	0.188190658830936	-0.0640720453924588	0.242165661707556	0.0463133300369933	0.244025981952197	-0.0616048961927408	0.215831787542402	0.0272081534564701	0.218115088450519	-0.0318350113549543	-0.226847925077399	0.0130142958526431	-0.213179366131175	0.0391612872105514	-0.191563040782661	0.0641622127715545	-0.162180793548943	0.0838503482309309	-0.126974385976762	0.0970754228997409	-0.0897898060225606	0.097374386104708	-0.0531478836821273	0.0903259397053243
19	Fem	0.109324813671591	0.0773264894483449	0.0989538655958113	-0.0827151108371859	0.275554772549849	-0.00939032905124598	0.0264071763254697	2,70E+09	-0.218586169134089	0.00496860420982909	0.163030970923417	0.0796154554135106	0.161291805299365	-0.0807470164442073	0.0185341158969952	0.0318945321461228	0.020155333847755	-0.0395149201270205	0.050795699435993	0.0618072502925207	0.0464200027272779	-0.053923059292142	0.202863256656526	0.0694560943971989	0.201956248117982	-0.0688772160183617	0.268343014713893	0.0401744026183229	0.260323983722453	-0.0576748161593872	0.219216090054782	0.0329476321648789	0.220675014916876	-0.0427707769309185	-0.217207480385174	0.00748475187159103	-0.203982776732494	0.0315208507929795	-0.185195176471644	0.0540946169213446	-0.157249219614144	0.0683067596222906	-0.125996842437618	0.0773210694707537	-0.093915729923	0.080684993577755	-0.0604970695493454	0.0737752887968335
20	Fem	0.113644506195635	0.0773310879155503	0.102608716548556	-0.0729864074313822	0.261314095186791	-0.0120671825013723	0.0395156062238209	0.00109248130412729	-0.231482265310445	0.00575977975370336	0.162448608322269	0.0724309128716939	0.15495941403418	-0.074520634564819	0.0373221911279846	0.0434628446367552	0.0383177143509451	-0.0380473768982778	0.0673425754583721	0.0620639815306502	0.0542705131836667	-0.0517739900093178	0.19822677639945	0.0616074298239929	0.19101301791765	-0.0655261121225919	0.246678948670735	0.043821375584238	0.240239400287262	-0.0572226946684302	0.210054496928751	0.0251910313497515	0.211633876582057	-0.0369563930339945	-0.225427245952619	0.0134863825156811	-0.210803851415362	0.0377287727208378	-0.189626100446002	0.061572934472824	-0.160194201173954	0.0808337879873992	-0.125444660715647	0.0874300742658354	-0.0917139027364349	0.0896708054007896	-0.055852038172967	0.0854205940221912
21	Fem	0.113630735683597	0.0711632431148187	0.117663675213249	-0.0745082452505925	0.253250546143246	-0.00510330329815124	0.0431615852845648	4,26E+10	-0.22761040406929	0.00324545889105014	0.154098127251766	0.0700816611961056	0.158045949116138	-0.0794782149044476	0.0358181167253637	0.0366761673396276	0.0338017834075406	-0.0397022880251488	0.0688972079224015	0.0603962784775225	0.0656940090314878	-0.0607949904146703	0.194181547133584	0.0571139978951344	0.198752800425873	-0.0686379209958606	0.242125922354214	0.0395687154765088	0.244112905573997	-0.0496363136023469	0.209704358292065	0.0281332207928948	0.208006869807235	-0.0363924605320073	-0.225956585309627	0.0117745401678888	-0.21422138337903	0.0395038076355237	-0.190407444399124	0.0621564360918408	-0.162052604470152	0.0815188741213518	-0.127371815140279	0.0930505585878405	-0.0918877126848071	0.0927007404972059	-0.0562166482744085	0.0879260168074028
22	Fem	0.108176002160264	0.0690320830250464	0.106961680284138	-0.0760217193108025	0.262692956221627	-0.00479165720547394	0.0482953937014485	-0.00300689158091837	-0.231491125919659	0.00279678846082137	0.147804765165095	0.0686866018668195	0.146635976154483	-0.0728649140864081	0.0387637540610475	0.0268527969325503	0.0382375428814427	-0.0358389808119482	0.0652763329566994	0.0563702610419355	0.054605353259826	-0.052492111946245	0.187287416489845	0.058513740273557	0.189712321910287	-0.0668399419704893	0.252923522645631	0.0414802915697895	0.255674956169902	-0.0443164266098558	0.216660618384126	0.0187387993918751	0.216224284294972	-0.0338410841162108	-0.226134532730749	0.0136425514853756	-0.213073876666689	0.0400340721603747	-0.189651190392175	0.0640832162511247	-0.159459992833675	0.0793743297643356	-0.126463738383275	0.0931308538016452	-0.0909075988380049	0.0938522794276413	-0.0538637254760892	0.0911019347655444
23	Fem	0.112078953932467	0.0754924286317822	0.107563219433018	-0.0758183582335559	0.26604397240694	-0.00315782380543414	0.0372204617349744	-0.00467004226948321	-0.22770980890597	0.0121069514170914	0.155597282491186	0.0732614352765055	0.161717945296274	-0.0718089895597258	0.0357081070526791	0.0290074828282719	0.0289095200443366	-0.0346183257401807	0.0570678122557367	0.0547311764101099	0.0547659122312311	-0.0595304768967861	0.195362510237995	0.061199675518463	0.195755427744728	-0.0635198960808384	0.254889157334134	0.0378008129306495	0.250427054151642	-0.0495140297359801	0.214116836335937	0.0298639647439305	0.21743981079963	-0.0374819934972273	-0.227293379001927	0.0157696434889074	-0.212065644377385	0.0415549196765077	-0.187293832652891	0.062245654814754	-0.157641545134424	0.0777754494615733	-0.124264593195034	0.0838797101147009	-0.091504117190568	0.0829501173532744	-0.057178856908915	0.0780735524321601
24	Fem	0.106254107253606	0.0729988561044847	0.107289043803911	-0.0742800815279809	0.257177363630569	-0.00313934172083391	0.0395924813527365	-0.00808169974198367	-0.230555467248005	0.00848707932249585	0.156195979108841	0.0675462554301505	0.160755049255909	-0.0729807844484754	0.0409235602507577	0.0285570729711937	0.0381845306264049	-0.0450317898913579	0.0617876206223878	0.0510775516822846	0.0578110153257163	-0.0557001357708166	0.192506401724016	0.0563307443540877	0.194675527230592	-0.0607919413069808	0.248620287414897	0.040757796672288	0.248655014843725	-0.0460783341065445	0.211482575958767	0.0287065835107719	0.209381102582742	-0.0279285559186999	-0.228938931551692	0.017312790145809	-0.211810449622175	0.0412584297973394	-0.190495500938598	0.0659355433811318	-0.159252419413598	0.0842198861813579	-0.124731893626855	0.0902485101328613	-0.0907135326802743	0.0933134808069983	-0.0534342905582066	0.0901465766661772
25	Fem	0.109550805334754	0.0809812886147822	0.106333704312282	-0.0754337190017103	0.263932825682911	-0.00519512879271644	0.0310678813774462	-0.00369437005776006	-0.221411054682632	0.00150243793821462	0.152640852049727	0.0768044926794275	0.152856561135184	-0.0727633487697005	0.0318716845126727	0.0361290324884429	0.0270858339830095	-0.0368796032879331	0.0558043670112415	0.0623207361024744	0.0500538764168589	-0.0574641451857008	0.188929264350919	0.0628764440295863	0.196181547715496	-0.0637545487328564	0.254859114161966	0.0348576647506087	0.253014917302189	-0.0550160177586055	0.221254685603021	0.018762076460581	0.216674804495729	-0.0443765167849126	-0.220285623279417	0.0101533401440532	-0.206253084417605	0.0344747292529519	-0.189653309413505	0.0617333079527864	-0.159766538875736	0.0803279491218607	-0.126217944836592	0.0917472076254158	-0.090599169179697	0.0951281382789847	-0.0543704847652134	0.0878648562177881
26	Fem	0.107107204900337	0.0729444348579587	0.10120464608437	-0.0760693036171913	0.263630403038585	-0.00603395816168149	0.0381439095991019	-7,99E+10	-0.235427588931803	0.0100460888072692	0.15922387524367	0.0708715816244207	0.150260673442055	-0.0709479213817987	0.0360153055729694	0.0306190542479966	0.0335493785312602	-0.0316083783381807	0.0577075019241761	0.0506659466143508	0.0533066448458201	-0.0603376867646257	0.196963111718015	0.0626102810543961	0.188678040914419	-0.0620104727134515	0.258926171126793	0.0459845861974635	0.251263930552944	-0.054357756465681	0.216443357698041	0.0271517160709123	0.217318489732484	-0.0355160749794832	-0.228975053939447	0.0176801937453673	-0.212064914124657	0.04176977776639	-0.185900330537607	0.0597515763670918	-0.156069236766534	0.0718082316861511	-0.124419534375757	0.0813246145264329	-0.0915957645746238	0.0875800478505259	-0.0557960029144457	0.0837957976568939
27	Fem	0.116528687845797	0.0687544514667408	0.107844407259145	-0.0685142207247118	0.251109044497821	-0.0100480725412837	0.043501054260682	-0.001675599752868	-0.233313365755458	0.00313164675741585	0.156195501041049	0.0629243504035611	0.15676823903983	-0.0682589817914187	0.0373402322232001	0.0317963177555913	0.0405772792291176	-0.0291957160109271	0.0616993712435777	0.0533827967194084	0.0621205051063711	-0.0505741545323761	0.192775313025996	0.0539641906621944	0.193268092942843	-0.0589881754629465	0.244817055267524	0.0297812176068704	0.242150982835815	-0.0436710339849013	0.211341864133225	0.0235349781226281	0.208593311687984	-0.0314350709749098	-0.227999827242925	0.0142435752612306	-0.215440227663348	0.0421744171300529	-0.190730305193182	0.064831388602668	-0.162398426808868	0.0863671524020085	-0.125851093844321	0.0972095737941478	-0.0904280714649338	0.0982159466458609	-0.0519454752910585	0.0960965585873279
28	Fem	0.107077567262699	0.0695351862946112	0.103281081415962	-0.0714088595406288	0.251574609418074	-0.00964629380406815	0.0384454131030729	-0.00273604557275023	-0.228401667697724	0.00450950824790684	0.157316888318924	0.066032273889012	0.157399234469267	-0.067483558742467	0.038393456649237	0.0333359345150197	0.0384260238420424	-0.0349296562388565	0.059989783183327	0.0553182527218757	0.0635471668950037	-0.0530143668749582	0.197294741070735	0.0589215381437373	0.19350428493381	-0.0603316391006027	0.251448630574476	0.033510241736326	0.247986599355143	-0.0492896045856439	0.211866668482019	0.026373412853944	0.211902346403319	-0.0348143557922172	-0.227305699885843	0.0139626627516351	-0.212965730418654	0.0408439220807355	-0.189035414794988	0.0629378310996539	-0.160143180158926	0.0821996919459033	-0.125772976989754	0.0902675293972615	-0.0915237505834873	0.0946896326793683	-0.054263618178878	0.0917042136577696
29	Fem	0.112051598990684	0.0697645970521282	0.101758463170998	-0.075863175873956	0.261259372821816	-0.0038399168488414	0.0388277197618563	-0.00309621431382197	-0.229308896031496	0.00977753133739317	0.158594387739755	0.0708306940024671	0.161510016238734	-0.0754053741022964	0.033641477263033	0.0270465289610437	0.0306207235092913	-0.0358962514706	0.0647042636174728	0.0521162175752936	0.0528560903050771	-0.0569034269001929	0.198021083385426	0.0622684861738417	0.195448221058972	-0.06043937693295	0.250230391200276	0.0431493292082278	0.25254409157604	-0.0465762699518835	0.216152462402388	0.0248930667096638	0.213453114033884	-0.031422622824514	-0.228363586817733	0.0173247093300376	-0.209911422850439	0.0396432300771304	-0.188833125323111	0.0633114303809861	-0.158516882929951	0.080624934575023	-0.124671303565796	0.0869244577955329	-0.0911024106718346	0.0894170353606517	-0.0550873622447647	0.0848482859502992
30	Fem	0.113758107283418	0.0719682471826292	0.108031924970474	-0.0707633640323827	0.255079609155105	-0.0100311648664522	0.0361759820398493	1,26E+10	-0.231093154452148	-0.00316886097179964	0.162109351355304	0.0712638930643205	0.156799535964972	-0.0676976566864739	0.0401330646012506	0.0449031170551394	0.0390083746746959	-0.0346137182407949	0.0648938301661348	0.0620115408268222	0.0562361140435631	-0.048929822594583	0.196631493312555	0.0534384146489859	0.191610795954972	-0.0646696726595342	0.24175717315515	0.0354050896149136	0.237074420757515	-0.0583986261462852	0.21387864216295	0.0184821829316695	0.205970233299341	-0.0406400017145902	-0.223695282856285	0.00976024524976576	-0.209466032187862	0.0339539065578693	-0.191021221990625	0.0595374926685874	-0.162413980341717	0.0779661471369119	-0.130358029698936	0.0955150078867033	-0.0934639433047925	0.0986510147966406	-0.0550373750719266	0.0980725295010454
31	Fem	0.107762741668997	0.0682468174429759	0.0986183819574638	-0.0796060887964272	0.254286250650898	0.0040092980302998	0.0358719386335834	-0.0052969406391484	-0.228228048266223	0.013657426694914	0.159392022415114	0.0671811436832023	0.161313396629476	-0.0746430591994546	0.0315776433808793	0.0262525941745133	0.0294107992102242	-0.0425174077995172	0.0576421841647645	0.0482842565758206	0.057965798169732	-0.06913786235721	0.210397386478924	0.0594931136591518	0.213757347773963	-0.0651264285113608	0.246630248770822	0.0355626487250793	0.247465144958898	-0.0368739157859417	0.205243382514357	0.0356711968234217	0.206935330600513	-0.0264584730914718	-0.228990659636231	0.0186785882655114	-0.212365868511516	0.0442434942719113	-0.18903913793973	0.0689224245993106	-0.157336856320036	0.0826596720338905	-0.124196990432447	0.0924995831437933	-0.0883544182134486	0.0952222012809771	-0.0526531921364132	0.0859664692975144
32	Fem	0.118209999602787	0.0736097001015981	0.107008736228071	-0.074016357201118	0.249601098060809	-0.0114290315039976	0.0388455759445819	0.00538506973431257	-0.230868120451722	-0.0028353881614536	0.156856407966342	0.067528992440037	0.156080384239965	-0.0764786772429064	0.0382435064883263	0.0370367246067474	0.0394380117526389	-0.0296276027026478	0.0657373516409936	0.0586716642502862	0.0572767293237315	-0.053816223067235	0.195895630567774	0.0539351900452243	0.198046258270292	-0.0651417351704038	0.248742279399325	0.0304128305693545	0.243384049704411	-0.0469762675663637	0.210397654091156	0.0262517277336391	0.211600290812244	-0.0403578584718844	-0.224203266935729	0.00962257614358445	-0.210740958739475	0.0342470774587086	-0.19370394042354	0.0605054748773777	-0.166525054728084	0.0855385892918448	-0.12843403881894	0.0975393564018508	-0.0912664608085704	0.0973777273700853	-0.0549937311969082	0.0908486138710487
33	Fem	0.107961649698351	0.0586647673021535	0.115527693742317	-0.0767208936654777	0.252611551608971	2,59E+10	0.0411133658456907	-0.00547083346105114	-0.233724099838463	0.00827268721143679	0.144766317511869	0.0629874843774354	0.152088823352712	-0.075874934355986	0.0432661612048772	0.0235534645432295	0.0353256575216473	-0.0342051891970072	0.0670445180963666	0.0473132246445192	0.0694437145724895	-0.0619872859620107	0.198640553112173	0.0587541650556651	0.197068320733534	-0.0609674237790139	0.248396995185187	0.0405326010468129	0.249176325681822	-0.0433662592576717	0.207632680465343	0.0288938958002092	0.207085775428845	-0.025437670908035	-0.230044629078728	0.0156771846906982	-0.216609353634679	0.042816520587361	-0.192194173828848	0.0678172097406739	-0.160812966054976	0.0833361750495805	-0.126948473657521	0.0968314626270637	-0.0892431178959988	0.0992640334594234	-0.0527364819995572	0.0903438039457347
34	Fem	0.117937892772551	0.0814332871495272	0.100674161283185	-0.0706497606600072	0.258113469330072	-0.00971154810879233	0.0346287877192575	0.00158515992268782	-0.223972604738524	0.00309005259630262	0.163733802607088	0.0700554890035198	0.157446599706953	-0.0752175116664072	0.0317303954071404	0.0336019118928362	0.0304953285092024	-0.030287102876259	0.0607601559195241	0.0649695023376348	0.0515119383783785	-0.0517813495978282	0.202424614003045	0.05526052007763	0.19654198331132	-0.0689109438598726	0.248170465050126	0.0399515431073943	0.246469194859293	-0.048475704151385	0.21232229872288	0.0196170588428376	0.211294598789828	-0.033757680604877	-0.222181802702599	0.0107041316915739	-0.210119158738724	0.0368933188569371	-0.188900542133368	0.0615449723859959	-0.159404136959073	0.0775982385628036	-0.126932971115342	0.092608064620732	-0.0910257422092826	0.092985796620017	-0.0550524902162943	0.0881029682628638
35	Fem	0.117167888474676	0.0725851721072196	0.103396797009421	-0.074052198190755	0.252012934192447	-0.00933972478737851	0.0402003774244987	-6,61E+10	-0.229432330020389	0.00613513616403663	0.154719399404931	0.0682643719353097	0.151127329306883	-0.0752189792185388	0.0410264364525291	0.0335018663597037	0.0360316860797991	-0.0313657218272584	0.0622883780500733	0.056684086050418	0.0593604373583197	-0.0593553779408988	0.195802344102658	0.0604035680963414	0.192802593495794	-0.0593567512040626	0.249749479384814	0.038399559667362	0.24769830985324	-0.0434743639243348	0.211888465429753	0.0258199717707793	0.210259706038503	-0.0390791149616559	-0.226832520900453	0.0141872707001357	-0.211742525087834	0.0392808334654481	-0.190369525384933	0.0637778896191988	-0.160766929288637	0.083971877527587	-0.125940351628896	0.0939230694311986	-0.0897536025176639	0.0985378954478223	-0.0518550440861556	0.0918599395124323
36	Fem	0.108658342956152	0.0790475969360122	0.0966798552740057	-0.0783228824883134	0.267256059718152	-0.00432906165546507	0.0318205843143311	-8,58E+08	-0.22622465547621	0.0058095449567911	0.153636423631195	0.0722955163987481	0.145113646095048	-0.0774816360820936	0.0272939942267593	0.0327930696828596	0.0283843954805803	-0.0307027106106595	0.0530273926157786	0.0594303559050538	0.051374366577077	-0.0529186701138785	0.195075204739558	0.0618775687653359	0.193749290820271	-0.0690950668534048	0.262519074365388	0.040436212490404	0.260544623176317	-0.0528713424378485	0.221831036156582	0.0286102862768394	0.222985370634012	-0.0384512342828291	-0.222918881260874	0.0131653126353879	-0.207267538652571	0.0371161176816271	-0.183682959777709	0.0559213588574723	-0.155859523523776	0.0713864485954487	-0.125299809043509	0.0847129637984365	-0.0917380699112843	0.0902761267596812	-0.0553692168234842	0.0872139883046892
37	Fem	0.113122757015754	0.0844628769219158	0.0878520512468788	-0.0726918228948197	0.261266960576193	-0.0120061226647206	0.0333325468057793	0.00771921210937209	-0.216246240343537	-0.00625592665599748	0.162008024160335	0.0748441631382785	0.154947013276161	-0.0821537083742655	0.0287737643510702	0.0412296754815332	0.0265745517867542	-0.0260876440332922	0.0612856365850674	0.0680630065696036	0.0459241849316425	-0.0515227357645529	0.19604193659535	0.0607691609185786	0.199756198946204	-0.0772462775868108	0.260010296289124	0.0325503405966609	0.255043642988569	-0.0534836394807805	0.215684008325794	0.024025299747921	0.213951496111425	-0.046889005618523	-0.214223399380168	0.00442059657286317	-0.208554649151826	0.030846268382443	-0.191583718093624	0.0579852296046195	-0.162377114733079	0.0770786285666824	-0.129089070225197	0.090065240814625	-0.0936659281569661	0.0938159766475098	-0.0562198437470944	0.0898628698994355
38	Fem	0.107844516587403	0.0824431753101697	0.0972096702439619	-0.082099175492648	0.278656249775171	-0.00276693130699582	0.0240782631631792	-0.0022772426289722	-0.226239552342479	0.005657951275747	0.162663526984267	0.0773936451164141	0.159924889947448	-0.086897066191854	0.0208382714545257	0.0289950108714187	0.0197900780405331	-0.033797511862314	0.0447406649590142	0.0639390687791082	0.0426440720531188	-0.061631114959704	0.209521053958716	0.0687063500544846	0.20303967509725	-0.0721971974175209	0.267650251024603	0.0365329284332537	0.266214929866633	-0.0495647633089961	0.216403850350933	0.0294848596641656	0.215294225012361	-0.0370551391572749	-0.225294225001577	0.0145994464235105	-0.205211496850891	0.0340076316881316	-0.182916376705122	0.0529478847541477	-0.154806320849347	0.0658313588432412	-0.123876716594504	0.0742183726599248	-0.0924033263627663	0.0778904464069925	-0.0594566874984354	0.0728465545766792
39	Fem	0.115117248052914	0.0721988530152041	0.106977215971919	-0.0676872123327559	0.249910831557269	-0.00987614935819102	0.0493431884769851	0.00384985043619256	-0.233503962947176	-0.00694263344131094	0.153961416749701	0.0628247114752142	0.142915212820543	-0.06889728168877	0.0506505124495432	0.0368597529640872	0.0479773749571939	-0.0314965668888775	0.0769550088767725	0.0625374698136534	0.0707160906633093	-0.0579206875643816	0.195369788330441	0.0507273210845617	0.186021602584525	-0.0564704126388176	0.239967666035706	0.0307386294046638	0.240365437248666	-0.0485919287514592	0.205210882099971	0.0157735565140634	0.20429700901635	-0.0363206508799581	-0.230700927394198	0.00916396837000841	-0.222225650642988	0.0388129440500131	-0.199735563626031	0.0690909991771238	-0.165758917019364	0.0894914153523967	-0.12845729762261	0.100873519397522	-0.0911278526326572	0.101984493184269	-0.0527565458465193	0.0982085151676414
40	Fem	0.113211638272199	0.0746489554991501	0.111422791186371	-0.0738484665410742	0.255269914407054	-0.00442445961050043	0.0432027333156966	-0.00416878580159146	-0.224981656976233	0.0052203637343808	0.151763855738167	0.0664821178679445	0.157369731052989	-0.0754157525633911	0.0407921458173758	0.0349637689965802	0.0346772521033679	-0.0425642411317646	0.0595215539484666	0.0590173785704639	0.0553111992106662	-0.0611779558939133	0.190336519263868	0.0612738689119162	0.189779531946764	-0.062139920609078	0.245975495363224	0.0346730978411707	0.247003946583765	-0.0432510077515871	0.210339267197457	0.0252728052480453	0.211867425426777	-0.0381778966396752	-0.223839219380918	0.0111818999070332	-0.212854310869816	0.0376631515898166	-0.194792304026759	0.0676223657029125	-0.162611001146135	0.0859126709157239	-0.128440461097649	0.0992987707803163	-0.0899258858814875	0.102930636225155	-0.0515574282151986	0.094407284806149
41	Fem	0.113288039546274	0.0830931446970285	0.0981642112519059	-0.0852973452370119	0.273639186089904	-0.00645867251464912	0.020139469091544	0.00450314765608821	-0.224695807293568	-0.0074488452825299	0.160399941941299	0.0774785880595554	0.137568580635424	-0.0871282520822968	0.0257442948012794	0.0436617508117123	0.0254081493652898	-0.026584057247308	0.0556714917015632	0.0723137511815196	0.0459608337292179	-0.0527670835971805	0.19996034408058	0.063928686629297	0.187448259185468	-0.0729738396978063	0.271132200567461	0.0440006842864773	0.264605100657129	-0.0612442293528566	0.225594280369421	0.0183923131720921	0.225058698984465	-0.0477001054355862	-0.2170438884687	0.00432532836082875	-0.201651496206094	0.0268626983947793	-0.181659283930095	0.0473180955007159	-0.155559945386995	0.0631173699663493	-0.126057610662901	0.075524866112405	-0.0940825856736828	0.0806199316106842	-0.0593049899759495	0.0818829176437683
42	Fem	0.117457880301518	0.078561055780141	0.10547953451844	-0.076410771356796	0.255477801505679	-0.00895939999131359	0.0381974863492597	0.00252361291558738	-0.221824540976766	0.00184330116984787	0.159578598064517	0.0683976346015258	0.145233790590316	-0.0779882811472467	0.0338248836969531	0.0366926790955786	0.0339288303553208	-0.0282877803949923	0.0576907122837263	0.0639600686684013	0.0610023862812912	-0.0633288374553709	0.195925176204245	0.0584003458347734	0.182604410913551	-0.0625086607974308	0.253886770483815	0.0278657970666742	0.248210634978852	-0.0454300816102715	0.220109414664327	0.0264346040553471	0.22043928483889	-0.0330621585307673	-0.219827645964522	0.00864598427857002	-0.211690062909201	0.0359064851032785	-0.191464612288879	0.0624460737442736	-0.161229664284271	0.0802434426567545	-0.127531733867143	0.091192371160875	-0.0924555045823467	0.0953941589091485	-0.0542561363213764	0.09045719281996
43	Fem	0.10763652165795	0.0715209246208077	0.1106555105606	-0.0801336385780753	0.258517772382638	-0.00461775658471079	0.0419416482560134	-0.00459510603283236	-0.228540959657517	0.0117524287388095	0.151953687162872	0.0658176047792517	0.148469457221819	-0.0782724719011208	0.0402504108287247	0.0297976395248807	0.0370264130119026	-0.0386642480010079	0.0618283185019719	0.0528924843368605	0.0565057780583408	-0.0600754448844618	0.185906018768971	0.0572344409971789	0.186989702332533	-0.0662163932028651	0.250710781591462	0.0474813020577693	0.246522697660226	-0.0417033765854047	0.218935691744801	0.0318506590663268	0.216028403628227	-0.030021005367625	-0.224254259317134	0.0130937256292747	-0.215526786749772	0.0413786064062905	-0.192332736853989	0.0681293106345808	-0.160625754363154	0.0854381910741998	-0.125354142206888	0.0952762900886494	-0.0901531275049163	0.0943604593009089	-0.0540354507426231	0.0900091003177112
44	Fem	0.114932004888573	0.0699050004063684	0.108547414647894	-0.0680938354646296	0.259959329235649	-0.00930603952315443	0.0393009173597596	8,92E+10	-0.232843099158781	0.00647220129037326	0.156397982505186	0.0646137496131454	0.143169118992179	-0.0696481339297457	0.0406963469265349	0.0319921462509184	0.0379713804875231	-0.0268426197652575	0.0696330409106993	0.058064943969841	0.0645237425017126	-0.0521185103723864	0.193755603989498	0.0523521749667766	0.188673846236894	-0.0578662670122097	0.241322170589803	0.0328579874660012	0.244350093829782	-0.046867509980708	0.216444115231348	0.0238299121283502	0.213729386524859	-0.0349359333001677	-0.229552973682973	0.0136800261329245	-0.216602903217212	0.041334914660567	-0.190448104200943	0.064604614321432	-0.159451865249516	0.0780471234769541	-0.127376893599198	0.090891697958694	-0.091891888480299	0.0963323171952027	-0.0546678722908294	0.0916612112622664
45	Fem	0.113569251197759	0.0773312149893036	0.105118561058562	-0.0747887048367953	0.261280488367042	-0.00873247680387424	0.0387923518895848	2,66E+10	-0.226584626142479	0.00235144488161668	0.159332961468363	0.0769649176924197	0.147781484342586	-0.0751091782068849	0.0317698764099272	0.0318701131650662	0.0277888671904938	-0.0349926404335708	0.0638580934780306	0.0600367250944158	0.0560275724247882	-0.0567170278623572	0.194587107426384	0.0624751179219226	0.193595044268562	-0.0647094124968037	0.258114539129379	0.0339244298852482	0.250541902093575	-0.0509347120679694	0.215798544938983	0.0269603898553375	0.215273318888442	-0.0402517459732755	-0.224432762605963	0.01097787857812	-0.21191037093604	0.0378356585547483	-0.188867250125693	0.0607516677753948	-0.159502883740543	0.0791363044307936	-0.125429532944359	0.0857805358906148	-0.0918319934832286	0.0896392484036113	-0.0557686782466102	0.0854621065502645
46	Fem	0.105644672219499	0.0779452228018521	0.104282024882289	-0.0786132838139867	0.259541006822597	-0.00706856360293791	0.0338411922358073	-0.00351177170697549	-0.220572670727739	0.00822269337254978	0.160075466836972	0.0725769686322397	0.162577483305559	-0.0768231862565692	0.03135668354907	0.0329711333488771	0.0290387078115241	-0.0397538430111948	0.0613669252349353	0.0611379466420543	0.053918104925654	-0.0587902696368578	0.196006504129995	0.0568654584452235	0.199547892383855	-0.059807194722572	0.25000004058079	0.0369259831487164	0.247341284081707	-0.0467481564462196	0.21328473104081	0.0271621326803505	0.207582853513144	-0.038171231393677	-0.220781943814336	0.0111760721567541	-0.207864686711605	0.0364341382811336	-0.187981547365557	0.0599450982802083	-0.162355996387328	0.0829937501328155	-0.1274926322277	0.0952403670160941	-0.0907498375727763	0.0986990992574544	-0.0548893144802464	0.0896180075438106
47	Fem	0.112804921676088	0.0734722099033852	0.10900617252474	-0.0714111461495447	0.255466365509794	-0.00468204330329603	0.0521489135401075	-0.00625575241059237	-0.228505099980505	0.00535833390358835	0.152074704333469	0.0706622347024606	0.148314018104383	-0.0741274068983547	0.0470328015556241	0.0402091620878972	0.0492032446364423	-0.0414692092074322	0.0664017730189144	0.0563398737656686	0.0652958353022462	-0.0608439264501515	0.195328465834669	0.0559759574219726	0.182935339815209	-0.0653796881930176	0.242805198911401	0.0340683014894877	0.237163588172273	-0.0404446904979841	0.204060198217272	0.0252398335301344	0.201917500834045	-0.0373904353958916	-0.230141357696945	0.0124987241867138	-0.217258688303401	0.0415754635210896	-0.19311118362253	0.0673229346760119	-0.161548394397408	0.0845787658508167	-0.127991766860609	0.0965397780460257	-0.09073177326161	0.102902916524362	-0.0521609611914369	0.097218839388729
48	Fem	0.114329500329329	0.0711325119706066	0.107171601707625	-0.0773642769576035	0.261230346908684	-0.00308752244728439	0.0382265497803243	-0.00501298677646771	-0.22850296354734	0.00859015339238987	0.155436730329313	0.0665205757614961	0.148109475588452	-0.0746907001758684	0.0390785788868178	0.0320920505011216	0.033692845909565	-0.0420174898495699	0.0695086455975863	0.057232994371842	0.0590813491490687	-0.0612463447381633	0.199720723023497	0.0617443001740358	0.189494509660235	-0.0643598765281765	0.243848978074972	0.0457197422018251	0.245707775732176	-0.0435173506014064	0.210277797957127	0.0279878815091125	0.208867459533978	-0.0313376502825252	-0.226527281316776	0.0154399864174486	-0.210567588320402	0.0399257826519552	-0.188327981798763	0.0625588891686057	-0.159885211002895	0.0813250288248911	-0.12632666974971	0.0937480605909721	-0.0900558514643156	0.0984688301827191	-0.0522124640850619	0.0910611998739426
49	Fem	0.114222945677617	0.067021091846501	0.103352808740924	-0.0745157756174734	0.257146339946119	-0.00350480964393127	0.0460095900497163	-0.00342753842813306	-0.233743069559601	0.00528547289812015	0.160256008593517	0.065570340295986	0.152744412325505	-0.072772093105716	0.0437591349509296	0.0296306516715015	0.038475592318106	-0.0361649512353585	0.0675370243921707	0.0585819114888274	0.0574819182946734	-0.0564021761784533	0.192958946188578	0.0547129066391563	0.186062289634247	-0.0636383428156677	0.248554532969409	0.0366184832678227	0.249333066167865	-0.0427973443974404	0.205484448302625	0.024576858007481	0.203856140565909	-0.0279998178181543	-0.226676571138909	0.0147504930013046	-0.213157541438009	0.0402608198825851	-0.19089302904684	0.0647370001284401	-0.161832623543488	0.0854644881777903	-0.125111986540684	0.0969457009888276	-0.0890024463082298	0.0968199480042791	-0.0531006789402082	0.0901093986841103
50	Fem	0.112306083234988	0.0780797794008397	0.110241521132499	-0.0771236300911418	0.270946993617651	-0.00155972270758888	0.0322198536368778	-0.00297016939549987	-0.224430881492249	0.00445570331623911	0.16007494112462	0.0753783333283124	0.152056324486818	-0.0798492235614252	0.029021665785317	0.0328197463346527	0.023467361073349	-0.0358482699732351	0.0557006095745431	0.0628157766837775	0.0534588062964605	-0.0625279048543648	0.195961944471553	0.0636478919231733	0.18184311539549	-0.0677313844619897	0.258741897486031	0.0431286145165162	0.262286804266057	-0.0523299562132703	0.21708139375874	0.0249852926632652	0.217487513597322	-0.0436352415025671	-0.220188815351466	0.00983602128510878	-0.20812099894199	0.0354223913864562	-0.187019769085544	0.0582767890980228	-0.158631238677653	0.0754917484715851	-0.12602305007266	0.0851333572233939	-0.0921218171631105	0.0888498132318477	-0.0566670239416825	0.0827188299316816
51	Fem	0.109469867466134	0.0767486670220889	0.103896480242361	-0.0771958386609609	0.278057789378884	-0.00991227063602918	0.0295041877622135	0.00276847405179429	-0.227259314140621	0.00217847647051694	0.15657654499199	0.0733981688327938	0.151006864752151	-0.0805372099112904	0.0205595145533439	0.0280383513186255	0.0215214053850158	-0.0232405502771459	0.0496425807057537	0.058669232896471	0.0475824944963457	-0.0570655856943698	0.199517894346458	0.0657209355724502	0.189398834086253	-0.0713316175304811	0.268693851541123	0.036945072722424	0.270382489482816	-0.0528571487842776	0.221424046079666	0.0275753494298898	0.218395796934773	-0.0364655111607572	-0.220965326346147	0.00965948583452901	-0.20613054901966	0.0332459048002765	-0.183472183367686	0.0525873513448389	-0.157440119714038	0.0708920458047814	-0.125690290508456	0.0812803248794719	-0.0927484171775563	0.0818867950880917	-0.0583386309197125	0.0775489437999226
52	Fem	0.114527106313814	0.0754036240969581	0.11299904168395	-0.0801012480193048	0.265501101169781	-0.00571458181547506	0.0304167157815594	3,42E+10	-0.227569540571319	0.00287861834053262	0.163695379228366	0.0711669424924114	0.158459665654947	-0.0805396662629494	0.0269545058160322	0.0304338777225504	0.0226102650712492	-0.0300107505646076	0.0575939102625178	0.0530541457975296	0.048599989827325	-0.0606839758243742	0.197769977164321	0.0591818190872496	0.192795289779	-0.0658513659862454	0.258423127621242	0.0398009306455036	0.25381631639206	-0.0476711791461403	0.216630676544373	0.028564844005317	0.216000963352362	-0.03565284980863	-0.224046795202122	0.0119828785814987	-0.20694240807006	0.0342094528201738	-0.187145512434977	0.0577610654161885	-0.15799251374363	0.0728946958100325	-0.12641221204869	0.0847515088484888	-0.0925233824355961	0.0886782558939055	-0.0569225084771394	0.0847435348923148
53	Fem	0.110109635705483	0.0710198255403854	0.108972097640673	-0.0784815491956573	0.259058469043187	-0.00299841612924093	0.0404132300226098	-0.00508095348623776	-0.231197361350247	0.00820444366607071	0.15631589934187	0.0706587675748814	0.162696486068248	-0.0751301476142261	0.0294388364818731	0.0295495726470674	0.0289407082643216	-0.0357946919997137	0.0603816196565068	0.0522412147736593	0.0554182538960583	-0.0589157801839877	0.190423338221682	0.0587436532752281	0.201091642839401	-0.0637646208100198	0.247724538361806	0.039148814049578	0.251172333528088	-0.0491128989335576	0.213466567626846	0.0281367677448443	0.213001364180228	-0.0334365952260313	-0.226206104245746	0.0144600737489652	-0.213060654161408	0.0410092460468519	-0.188504312810934	0.0629744826059393	-0.158555615460464	0.0788875701137304	-0.125626446947029	0.0867512675866436	-0.0914959072743779	0.0953397455366438	-0.054194787751093	0.0886034521560521
54	Fem	0.102824539401897	0.0766333304670606	0.10414004348232	-0.0755725558714935	0.265217220207579	-0.0040879970736779	0.0427968141302629	-3,88E+10	-0.233762929910317	0.011921370445967	0.153337089169648	0.0719351401322376	0.150875472016553	-0.0763368349721018	0.0318196221406499	0.0349349059216014	0.0344342588521106	-0.0392349009651995	0.0596113769403239	0.0576557983961057	0.0538744275928328	-0.0554219309330499	0.196048190682745	0.0630939884472336	0.193913305762207	-0.065456670961742	0.258188846097215	0.0388948046180632	0.260544357586263	-0.0511118264538757	0.215159351287761	0.0276369246175424	0.214062250266387	-0.0383631421122518	-0.227284609459795	0.0180923977953393	-0.207828539681241	0.0365155464748443	-0.185123117245526	0.0559587345955536	-0.157272023783634	0.071900793949847	-0.125039534525095	0.0790992343635286	-0.0927796249974848	0.0873084782376715	-0.0570863053870701	0.0838219473138537
55	Fem	0.114308136268069	0.081110327939736	0.111889365561603	-0.0861475643980514	0.273094250895746	-0.00502962500503487	0.0272354224364206	-0.00360933114714708	-0.22321721482316	0.00229526570525155	0.160657372012109	0.0816958504480606	0.15824130325961	-0.0855553894279476	0.0222190621538683	0.033588100161892	0.0185611408090312	-0.0359847348361434	0.0495815506014019	0.0616555502427022	0.0511132285738642	-0.059204545961766	0.207232808751896	0.0636583449826683	0.204401202893138	-0.0708809660038631	0.258420589385373	0.0411332046836768	0.255000433183217	-0.0470683407601632	0.217316433735658	0.0219853356396174	0.213147919183667	-0.0430468590640519	-0.217955266288742	0.00876989666019892	-0.206063452643065	0.034039693171772	-0.182639231020055	0.0511903640302574	-0.155126946806586	0.0658131954073654	-0.125025465583602	0.0773408059597964	-0.0930608823836016	0.0830153698881448	-0.0584108206296276	0.0792224452153947
56	Fem	0.119236249142961	0.0651612055245865	0.116990388847627	-0.0725240466767096	0.250820494412069	-0.0043097982154257	0.0426918707169248	6,82E+10	-0.23500801770486	0.00845090564528445	0.159565364935445	0.0654481600276542	0.157297038031473	-0.0655322472178978	0.0424042033534586	0.0308892609217692	0.0396115777353769	-0.0361558357500868	0.0690411000046614	0.0512872874623359	0.0665505577339904	-0.0561165284891974	0.18993990655028	0.0522603634472637	0.18750979970546	-0.0584992513631413	0.243715207208978	0.0358775764973713	0.24433020920893	-0.0412871864489746	0.206986048105782	0.022191195869278	0.204124597744332	-0.0348301625155192	-0.23162053960749	0.0175798605588528	-0.214654368769351	0.0427227747623204	-0.19028513675724	0.0645233054397899	-0.160968063415025	0.083738886468219	-0.125949849299935	0.0924051078456598	-0.091509446818422	0.0965883454058171	-0.0531758724524728	0.0946652205666997
57	Fem	0.110388405253926	0.072799746982416	0.112446543688952	-0.0817824715254093	0.253960660243664	-0.00454308594812249	0.039936163203801	3,87E+10	-0.229353554122728	0.00497493701183956	0.157922998709074	0.0695221948465241	0.163731087084191	-0.0728866941663508	0.039425480351431	0.0360691708998586	0.0325306890882596	-0.0311039659318412	0.0628127304133769	0.0486535591358927	0.0564430038424976	-0.0586234236209773	0.19780231440328	0.05047381539033	0.203187278907593	-0.0605654339685046	0.241645265186042	0.0349356611650114	0.246708865507889	-0.0520699282358113	0.206013415382689	0.0304720300930025	0.202967101266393	-0.0327000749342673	-0.226627075748391	0.0141038125689414	-0.211595880531594	0.0389990456017123	-0.191140146474955	0.0650562696999049	-0.160504070476003	0.0828307670896423	-0.12657476938969	0.0960953836148218	-0.0895077129623479	0.0983396468941861	-0.051891823361746	0.0917030628205123
58	Fem	0.11278760151234	0.0795132587758888	0.107695930615464	-0.073186848528416	0.263165705173571	-0.0137659765977112	0.0461670958778108	0.00592651264205437	-0.234295700618008	7,69E+10	0.15745239377913	0.0724234312820592	0.151836923059655	-0.0723477049452002	0.0375806460970855	0.0419074702084193	0.0344933988827636	-0.0264704211372733	0.0688659242000827	0.0667373551983284	0.0551385637294092	-0.0459936666289737	0.189574773311974	0.0567322996002916	0.187925250679043	-0.067640321795089	0.254370164136715	0.0301604278320399	0.248106557726988	-0.0581309676445094	0.214441137617526	0.0214490040140798	0.207662303433902	-0.0390556643953613	-0.226341536205861	0.012535085415194	-0.209513133435316	0.0355327466193149	-0.185885987869266	0.055095883783106	-0.157843353884468	0.0711616417560453	-0.1264474736139	0.0821000216469991	-0.0935105295179391	0.0913842837425677	-0.0567020051734941	0.088342988473684
59	Fem	0.10400792051618	0.0658735692342066	0.111003808488658	-0.0790854704360356	0.262217669160992	-0.00133758632444637	0.0465613780420002	-0.00209844763233414	-0.231438952133517	0.00745195604634833	0.151120153615646	0.0629823307170569	0.154003027589554	-0.0703543842825162	0.0381674037925375	0.0252064749177747	0.0355445862668062	-0.0336930899170975	0.0688566325993379	0.0532957649060974	0.0636093702987833	-0.0643860123776755	0.190372945059299	0.0598130142436417	0.193001227544672	-0.0616137915560134	0.249686640500126	0.0337197387262598	0.247584070252606	-0.0486335252799148	0.206679464554758	0.0326801704575237	0.204151260720989	-0.030037294480572	-0.229268362753164	0.0156239989647814	-0.214181292844305	0.0408879552434295	-0.193126099792206	0.0683614196262376	-0.160423434534224	0.0853861290527696	-0.126372674807932	0.0947252265749564	-0.0903257148799037	0.100797179788879	-0.0515049346383306	0.0942160004427033
60	Fem	0.0972920113673766	0.0685258693285815	0.112076199395791	-0.0795573979452563	0.257987040478989	4,68E+10	0.0414317095639464	-0.00600074831166956	-0.228504646748633	0.0136612051375316	0.154978281775545	0.0673605040367903	0.15906883175923	-0.0769879271119868	0.038645025253739	0.0300960538063059	0.0300475273694912	-0.0344978605665546	0.0604460557634729	0.0513962644703247	0.0547247647929367	-0.0605438411388268	0.194376444035834	0.0595251796122059	0.195343725343275	-0.0668343247354316	0.2516635079144	0.0366851242454739	0.25711563119694	-0.0390853376143658	0.20811640749807	0.0266921810133304	0.210513964320787	-0.0276391374431926	-0.228563671747995	0.0172601823633134	-0.212308469392865	0.0434638552611973	-0.186925039653241	0.0627867758659484	-0.158781597851288	0.0811608784085748	-0.125337691516732	0.092469947033817	-0.0886764295759684	0.098565765981036	-0.0521129608070449	0.0881013811529502
61	Fem	0.117295906642152	0.0801779024313892	0.107127017309795	-0.0813885498760688	0.267892607686678	-0.0125483114231795	0.0237811942908444	0.00858770541906816	-0.224190142922254	-0.00192737527308526	0.16471145771194	0.0726549306897759	0.158232688107658	-0.0766698714843824	0.0272629563648504	0.0399299622313923	0.024131447421221	-0.0269012545679429	0.054619566242005	0.0520725107348388	0.0481187268520564	-0.058327886538175	0.196142290569625	0.0615150575016086	0.197506691853806	-0.0724305308446688	0.255535476255523	0.0384578611470029	0.256456582473386	-0.0519872579137059	0.216396247514937	0.0220349640732749	0.217033099599815	-0.040552355515737	-0.220298888911501	0.00822491960444316	-0.203940442636431	0.0305273346777365	-0.184990101707742	0.0534962167159421	-0.159163531160746	0.0727825692867716	-0.127426427186168	0.0854743665244733	-0.0936158522559395	0.0899127337441467	-0.056585681738931	0.0896214678195741
62	Fem	0.116558807412657	0.0730321048722187	0.100401583445579	-0.0720099227930506	0.266275642778709	-0.0119093363065024	0.0359804972404499	0.0057770124565002	-0.224130648500449	-3,27E+10	0.156515549679646	0.0709251322502551	0.143303324089706	-0.0742344014424436	0.0318522049500521	0.0344886855165864	0.0313795144690346	-0.025405203354868	0.0645010976106464	0.0585615364283834	0.0528017822707931	-0.0523083236115517	0.195811669983673	0.0572983622209077	0.183651324952692	-0.0677231417603107	0.254469232570596	0.0343430718261402	0.249698502178975	-0.0566732411113633	0.222825836827965	0.0303262214347557	0.216723102009933	-0.0351081150311781	-0.220588345090398	0.00812038764669393	-0.209208456972562	0.0339470576882945	-0.190430539302288	0.0597350285305789	-0.161250309244355	0.0783365882764547	-0.12830676352753	0.0913700367100879	-0.0930036777196747	0.0955338054347147	-0.0553223791891846	0.0929716304124372
63	Fem	0.103528391560282	0.0742294180175405	0.112788277313598	-0.0806323553881171	0.265122102026252	-0.00351491076602231	0.0378934522504908	-0.00398978744660267	-0.218610263474255	0.00748357163152264	0.149506448618946	0.072161906821496	0.159145615714219	-0.0745835015300538	0.033879160855993	0.0312883137096482	0.0304981943156704	-0.0443081145025081	0.0594587541765442	0.0571116901510257	0.0539055359778134	-0.0670020372140293	0.189881351176334	0.0649566551857613	0.192171149053242	-0.0650927091095939	0.250937343540586	0.0431385707691743	0.249377643916005	-0.0541409333750551	0.210008628719382	0.0314905659891771	0.20699632374704	-0.035986481771363	-0.219672767069688	0.0110919504040724	-0.210894216792065	0.0386695581899004	-0.192751383399601	0.0679701576734026	-0.161330515695375	0.0874984439752758	-0.125771344090746	0.0996576861578309	-0.0889367836686265	0.0993254824263181	-0.0525567339003459	0.0924303280891186
64	Fem	0.110920690102527	0.0728423029288338	0.103043851840409	-0.0760145088292472	0.264173497882273	-0.00139518633889397	0.0436469706945117	-0.00616659910977714	-0.223140925189993	0.00935147159401774	0.14966100270839	0.0693396037905149	0.152777634124969	-0.0767944024791681	0.035872721680775	0.0298072775868962	0.034758057478604	-0.0389975901411653	0.0637381681277245	0.0542334370941712	0.0564365329441135	-0.0587496947951866	0.193466740264125	0.0604823482771588	0.188867318525872	-0.0634991867026823	0.25097064352781	0.0401766621774436	0.2525025737055	-0.0425656043267824	0.214864900002624	0.0242911680417854	0.216837765635484	-0.0309857739964492	-0.222936211098359	0.0123630511600366	-0.212217540113524	0.0396008297462549	-0.190928949386397	0.0656384057872861	-0.160488265919886	0.0833556825423275	-0.126175626360602	0.0946638805443946	-0.0903804777238862	0.0953681581409502	-0.0537039596370951	0.089697775066857
65	Fem	0.113800840768435	0.0769389446655	0.104535366371087	-0.0737989102135373	0.267417837581687	-0.00976496242248464	0.0303462466634585	2,08E+10	-0.218936669930866	0.00456562384971582	0.162914463522369	0.0748675625420186	0.156572022620843	-0.0759786600345757	0.0287111269379905	0.0310331682669214	0.0227828506817114	-0.0334399040741508	0.0546947843329956	0.063895804654085	0.049648753945477	-0.0559575557946997	0.199651798934803	0.0639391126856881	0.197013032779704	-0.0682969972595719	0.259737836508283	0.0306824380628817	0.25650474876249	-0.0462161933555508	0.213316464050524	0.0264728041702229	0.213931080107122	-0.0353379286147694	-0.2190872432932	0.00961936254614982	-0.208495743004485	0.0360843278110771	-0.18679640839616	0.0584213370470673	-0.159319772624172	0.0764732684456316	-0.126427421352292	0.0892734640969306	-0.0919280585475703	0.0886332183643033	-0.0567153827146949	0.0837854098978969
66	Fem	0.104850373666742	0.0772022839430384	0.106298876331421	-0.0787702307391622	0.262535428953559	-0.00482059125597728	0.0371104011795586	-0.00367808909397345	-0.222811296888941	0.0138383775469934	0.151692556743408	0.0735274983378747	0.148458172252892	-0.0766325769930605	0.0317132509605928	0.0329745583442096	0.0312658229899212	-0.0451074008311521	0.0531928970483368	0.0589914210540967	0.0546738072940625	-0.0635525566306191	0.189901331766551	0.0622216459788645	0.191176267869783	-0.0631570919419187	0.254916228256653	0.0402865059545162	0.253851672507269	-0.0458237010330305	0.217839972096217	0.0294730254807721	0.21307326852963	-0.0314914681807894	-0.221534199321197	0.0139465321064595	-0.208570556445354	0.0391826858239909	-0.188614720828389	0.0645861695133594	-0.158876912134252	0.0829326438607563	-0.12496650698922	0.0933661434444503	-0.0899208231971165	0.0952509174534214	-0.0537048808418883	0.0901897295085746
67	Fem	0.102762942713565	0.0748373190363608	0.113692406818575	-0.0855415861932887	0.274446433015472	-0.00212021276931429	0.0325904921468467	-0.00638469446914045	-0.220538445362447	0.00753857368311214	0.148058944598471	0.0759357131190418	0.159393942245241	-0.0816475548585602	0.0253302368820105	0.0329916286710949	0.0192055306389147	-0.0361482260811029	0.0505111172615832	0.0560558891799153	0.0453504419852921	-0.0614648401279675	0.196035437444102	0.0679208291357833	0.198909784017616	-0.0712963085730945	0.261440938364863	0.0408841816716808	0.257341344162683	-0.0525074550485237	0.224451290561242	0.030424049807243	0.227563633456403	-0.0393965297189746	-0.220351407514016	0.010715373041789	-0.206021338707479	0.0346293555404362	-0.186021433117423	0.0573457970370695	-0.157702061696844	0.0729803664548516	-0.125658701638402	0.0816382395909031	-0.0928510549125891	0.083422427419008	-0.0584008753353053	0.0787221255081306
68	Fem	0.107586078910689	0.0868265613368772	0.103777775093284	-0.0846599837676462	0.278490971077397	-0.00910332964350879	0.0214630221148191	0.00134217807626882	-0.212466691199392	0.00421171203824929	0.156913223003029	0.0848183219215609	0.156723250453347	-0.0833262240389805	0.0160213624320568	0.0310247565147667	0.0134760987331927	-0.0315865823153955	0.0541138060462194	0.0725253208246068	0.0388377724641554	-0.0620662100462831	0.195897563265942	0.0699295105538389	0.196645068592464	-0.0751225489367262	0.267072442415832	0.0372786084756125	0.266222187981867	-0.0614801139789817	0.227299369807634	0.0325514707867686	0.227501994668396	-0.0402800321635656	-0.210120807825821	0.00511571077272991	-0.201266021721153	0.0309095118782496	-0.185282121680544	0.0551587696809289	-0.15816883652737	0.0726431374306809	-0.125833537661149	0.0795359785190116	-0.0933029953678097	0.0817033120617492	-0.0592402648559768	0.0762876971116804
69	Fem	0.120037553589745	0.0755028380763837	0.0928242334818726	-0.0735201452804645	0.258738344593739	-0.00839765187402723	0.0344322154601788	0.00277766174045731	-0.219964545021033	-3,59E+10	0.161817536771811	0.068782821519194	0.13168506902952	-0.0773850055331337	0.0352899775527447	0.0415584188563072	0.0304877119290583	-0.0361907289199361	0.0628779801731367	0.0679175018760863	0.054097513754421	-0.0516953719487142	0.191418666867778	0.0589647092068034	0.188531608533106	-0.0668251683377843	0.254061117552778	0.0425987294278526	0.251654708907584	-0.0621302942686376	0.217662545581913	0.0283081088181416	0.216289229391901	-0.0314258327471273	-0.217278388089694	0.00701412530479049	-0.207939717780478	0.0331701267662204	-0.191784524019126	0.0613907585327173	-0.161779122507371	0.0799223122106766	-0.130015779066979	0.0944914298321275	-0.0926857265965789	0.103981824791239	-0.0520762773020262	0.0971742615029326
70	Fem	0.115603601909623	0.0706952091736768	0.110505284856855	-0.0727078322185714	0.253336126039632	-0.00901454244945234	0.0410446418018337	-0.00148480460039702	-0.227033198093573	0.00504666528547584	0.157332407184574	0.0691879350620026	0.152373094581326	-0.071119186565768	0.0395208011509201	0.0343992938330165	0.0369721856401719	-0.0371501654347724	0.0701263224210053	0.0602699338281054	0.0601060703826825	-0.0588698524816759	0.195774436865435	0.0558390559129039	0.191550730939969	-0.063548265207781	0.245881798120531	0.0332160130742591	0.240003525662207	-0.0474862842900655	0.203730741642255	0.025505613905488	0.201831295046003	-0.028121634542815	-0.224185587824776	0.0113401075153096	-0.2126697974647	0.0372721431245268	-0.195017157401098	0.0666047913617063	-0.163504278142563	0.0867965542458381	-0.129475979349546	0.0986180534979852	-0.0908098079164289	0.10766620919954	-0.0510589375614065	0.0963782760325814
71	Fem	0.111282627017626	0.0697749092930224	0.107308706623656	-0.0748711420287649	0.262311202787654	-0.00375887539591213	0.0427846004523886	-0.00330612494239063	-0.22559578831304	0.00513553138847928	0.154600923537612	0.0673123324196674	0.156211509771322	-0.0742864851025901	0.0393634869345461	0.0368945358543299	0.037574622692314	-0.04092444334731	0.0593453348454981	0.0546463279433588	0.0550054917475529	-0.0579803367010221	0.189408005301142	0.0561309053976408	0.190788815083857	-0.0652552019055884	0.244391108478581	0.0392692732727223	0.245408234055497	-0.0501150268794085	0.210147599058594	0.0275934074454168	0.21347078686549	-0.0303847492842402	-0.223260936113654	0.0109028693060128	-0.21280282825673	0.0374187633293826	-0.194490263071156	0.0662404034739917	-0.162470846767669	0.0855729083903799	-0.127428814519117	0.0952334979393774	-0.0916797516117981	0.0990371933943114	-0.0539218260126763	0.0938028774614643
72	Fem	0.103737254013236	0.0773844385183266	0.103241289764702	-0.0842259692382783	0.272554163237606	-0.00720804222327655	0.0330233952576797	-0.00496930598270601	-0.218152227030542	0.00974957372166945	0.154575028592232	0.0731171567066866	0.148325414062943	-0.0792625246618958	0.0250167430863902	0.0310602446931234	0.0232773075517738	-0.0465630452719051	0.0522200555968942	0.0515183252651836	0.04960578924878	-0.065093132757305	0.196598981043725	0.0693092448666162	0.190396271330117	-0.0682480560244108	0.264931184806489	0.0467223424829261	0.262653180911374	-0.0550651951547327	0.222521551809628	0.032879430130575	0.227273980331627	-0.0213000632572818	-0.216784693679803	0.00935684695776647	-0.206791645301452	0.0354587163316541	-0.188121993233758	0.0603438450809554	-0.159504605138818	0.0777109551407554	-0.126088635591324	0.0882513597208093	-0.0927542800135761	0.0848124568404511	-0.0580856870736663	0.080293245793
73	Fem	0.109867465154242	0.0739595696646391	0.104641191933358	-0.0818807240463061	0.265973394446323	-0.00476638966844325	0.0308703956584552	-0.00258601157447628	-0.224639048266727	0.00503825827490093	0.154083124405525	0.0741133187825434	0.154639965810413	-0.078657677311674	0.0279868247085632	0.0297304356064514	0.0282412841031888	-0.0409809286707506	0.060186247387754	0.0591256507807243	0.0517987753666928	-0.0613519274676622	0.192263305475016	0.0596086081280646	0.189967254534619	-0.0666432250242087	0.254193962734177	0.0421442482278504	0.25150453363677	-0.0517720516201287	0.22192025587147	0.0273907862098734	0.224868597397249	-0.0256546067307089	-0.220118739331052	0.0109140902181229	-0.206012768241135	0.0348203653649214	-0.189620892769565	0.0617809595204531	-0.159654443191723	0.0797968702775891	-0.126047436063253	0.090226686288124	-0.0913927114439777	0.091248130689023	-0.0557055963788617	0.0855155585295153
74	Fem	0.110815884013748	0.0733856455076008	0.0970273767181905	-0.0689550203801146	0.254120311553024	-0.0133055653007216	0.0390298946467668	0.00256569747548903	-0.227964707652941	-0.00329365406793309	0.17278338602376	0.0665823684337927	0.138366721112614	-0.0725494950053293	0.0371775273094849	0.0336763974421002	0.0407637371699395	-0.0285198174233926	0.071502717932178	0.0640095588352231	0.0609159971188714	-0.044910883097981	0.203565151138499	0.0528814817980197	0.180034331706754	-0.0658874456090441	0.237236509223855	0.0338481205583228	0.237411007875744	-0.0518210753169637	0.218346453995028	0.0214468045898154	0.214862167846969	-0.0227977103555094	-0.224852883549898	0.0093045693642337	-0.215221763885849	0.0374393126288581	-0.193492172101616	0.0643918585132857	-0.163119432458852	0.0842280439712235	-0.128303346899115	0.0970031547134027	-0.0917551256702988	0.101497136519241	-0.0529706071764436	0.0981744703342264
75	Fem	0.106410919232113	0.0779094400617131	0.0980277254782194	-0.0801101001789245	0.268642474272021	-0.0100656325879202	0.0344458685234145	-0.00335790547438677	-0.223244936225714	0.00134120497910545	0.150214609667745	0.0755804796860812	0.150677937325086	-0.0798986095077251	0.0304398020384537	0.029042551543192	0.0241938919971571	-0.0322765321692891	0.0556946580276891	0.0628656263575803	0.0461863983681574	-0.0598967716978934	0.196499045043068	0.0641093018886447	0.195073829084421	-0.0705174525592007	0.254344806639831	0.0492895804675051	0.254159606956047	-0.0619095494479291	0.221006758523319	0.027630054092547	0.220460444334227	-0.0339728424355794	-0.217887549276879	0.0087601211618315	-0.207246015620414	0.0347030802755292	-0.188647147850821	0.060369828796045	-0.160112567392951	0.0802080741358385	-0.12597779920418	0.0919939408741745	-0.0906831362137646	0.0940673297991678	-0.0531260964027996	0.0895144254848092
76	Fem	0.106113314327703	0.0722412048097589	0.111167664383667	-0.0724406336293996	0.265371692166241	-0.0096193812638191	0.0386805328180237	-0.00252312940525249	-0.223850872451049	0.00432400139022063	0.154326174602363	0.0698289682077315	0.159398370773517	-0.0748089314372422	0.0337198097238094	0.0264223348297629	0.0337823572592862	-0.0339179018028427	0.0625798382532903	0.0575887560067633	0.0604730013520471	-0.0603359641335702	0.190450650327497	0.0601952704888884	0.188374742803285	-0.0675540325202371	0.246069952998626	0.0385173820012662	0.243725225386966	-0.0506760991028521	0.212233758204597	0.0241441701488154	0.214747399057972	-0.0312456531192284	-0.221829850524767	0.0099608601817118	-0.212247801691238	0.0370401045030099	-0.192942497613623	0.0640616754634411	-0.163772378371363	0.0862263757984191	-0.127000701474497	0.0979666330224684	-0.090721752072035	0.0983900320792409	-0.0537301068437075	0.0935569603813456
77	Fem	0.111020371912856	0.0697051878358334	0.106468781753631	-0.07075114130491	0.260686320977618	-0.00777295699894678	0.0400000698411533	5,10E+10	-0.232374882322024	0.00416715702142897	0.149874858085833	0.0665014019783148	0.158469771161144	-0.0714157338576447	0.0376494721531372	0.0264768513957323	0.0368804217396352	-0.0307055840329279	0.0614099750879062	0.0496219236340424	0.0573395411346658	-0.0544333979332287	0.188797790070387	0.0556945451578125	0.192334209299209	-0.0613391714472764	0.250650699411797	0.0287790139466273	0.252420525117818	-0.0387457740453647	0.214156491716287	0.0189970642763088	0.216165230530995	-0.0304125670342883	-0.227999081441955	0.014448201127243	-0.212756605283115	0.0391538699367069	-0.191500803332785	0.0646516967081346	-0.160446679926509	0.0816330569893752	-0.126918556532398	0.0924534357704131	-0.0913770474557615	0.0980883682678761	-0.0523705908373356	0.0932214415154925
78	Fem	0.107046051591297	0.0750584295871217	0.0967775209597653	-0.073565725625803	0.26644583291754	-0.00649934362828667	0.0364722185877206	2,73E+10	-0.229190920464845	0.00866415932717269	0.156523910604585	0.0728242518398907	0.153564459921447	-0.0725316009377419	0.034324921754344	0.0323397952421627	0.0312903866146323	-0.0350349878424109	0.0604853754071862	0.0627862899397836	0.0547523279690813	-0.0644593134842183	0.195262653821496	0.0638820751176558	0.192947253731456	-0.0671054619869775	0.2540284931262	0.0364597251036153	0.253616089291507	-0.0522248324144448	0.218554824013855	0.0308651697106698	0.21553815095849	-0.0361633395626006	-0.224213371006902	0.0137613144229549	-0.208577052476021	0.0369440581932511	-0.186374868590949	0.0582293349140173	-0.158291172238724	0.0745652111012488	-0.126849875640038	0.0879460533906986	-0.0920829706026214	0.0911657433482488	-0.05617097254235	0.0852981556302744
79	Fem	0.101565617015968	0.0810769529264663	0.102590596436102	-0.0823890813685218	0.270699936914373	-0.010521607617469	0.028585795973982	0.00392766568627209	-0.216730575237215	0.00226846102017135	0.156003817635889	0.079645593002918	0.162735520543735	-0.0786466180105211	0.0240530758061673	0.0339534199980458	0.0225507122120955	-0.0232877129990388	0.0547846558564972	0.0658285352723058	0.0433353206269332	-0.0618270623914257	0.196340096212341	0.062118276092525	0.200933831365515	-0.0715306781350359	0.25837976715085	0.0414829779751676	0.261374024255544	-0.0566440763939831	0.219902607878598	0.0234958099432921	0.223427066529762	-0.0447494334182691	-0.215773028210752	0.00725438362267559	-0.205907316893144	0.0329890984311436	-0.188189867150772	0.0584019417856694	-0.159507192545779	0.0760711947352159	-0.126738972281891	0.0871863796399036	-0.0921888583821336	0.0888469222856874	-0.0572443330179434	0.0812865698714117
80	Fem	0.111599618746193	0.0769446208635827	0.0973612577291577	-0.074420967102903	0.265773238071391	-0.00902149843093354	0.0374122221104096	0.00267571848655577	-0.227990247150016	1,49E+10	0.154638787042405	0.0739641751070845	0.148615412778448	-0.074476724014578	0.0345299706074654	0.0340229283431279	0.0315287699153958	-0.0286520079086085	0.0603253429473497	0.062657763023118	0.048782078853141	-0.0515237184021275	0.19444742852701	0.0595666366290954	0.191360980051649	-0.0689251596939714	0.254412789514471	0.0395630838974008	0.251369380695504	-0.0575697501167892	0.220131298242579	0.0194599245956964	0.220055532526389	-0.0347261534835889	-0.222832533887928	0.0112180762101156	-0.206339074689944	0.0338677327397066	-0.186065095263289	0.0563708085364248	-0.159313230748758	0.0761072758001346	-0.126312997856086	0.0847172277336468	-0.0932924277674647	0.0937192542515223	-0.054952346511053	0.09143119164537
81	Fem	0.102217030301868	0.0681628976077837	0.0992536449210143	-0.0737993603045077	0.262068566706771	-0.00955099704895369	0.0425589285349588	-0.00137471902504669	-0.227956700829487	0.00427924657480573	0.151197105418881	0.0656319673348558	0.145852284757844	-0.0738681352321747	0.0375392651334082	0.0296926873206459	0.0350036935400412	-0.0271065385946973	0.0635332619981787	0.0553467522336398	0.0606323298674102	-0.0555104577533408	0.187325487206847	0.055094274124575	0.189719938783341	-0.0661505394023802	0.251714649382645	0.0369917910866626	0.248883679635905	-0.050747788148187	0.218227314484861	0.0266233115522267	0.220523771803481	-0.0250774957815083	-0.224473957298605	0.0118098287234051	-0.212280700828704	0.0380546997077218	-0.191685421199727	0.0638142699551776	-0.16182124206779	0.0850700826559433	-0.126473864120087	0.0935543092532097	-0.0913441730323656	0.0993613517067237	-0.0518869328415146	0.0947524663754909
82	Mac	0.110072222524854	0.0929969567910064	0.100197083503526	-0.0921011518924669	0.285566198331305	-0.0137603296473362	0.0214913211355185	0.00204673922088624	-0.218829715688575	0.00195594547250147	0.155687868344073	0.0882943442930697	0.149154243542413	-0.087897418591283	0.0137179423291997	0.0357678425109147	0.0142395831332268	-0.0311121537988466	0.0390976300960691	0.0622327754514355	0.037474447323012	-0.062382170710186	0.212598979958959	0.0648137186270688	0.207536715025966	-0.0717003481097704	0.257369508013272	0.0450753010874949	0.265657907325292	-0.0554873893263094	0.235080763892547	0.0215347451962728	0.226826818483464	-0.0389922949699273	-0.215548178379098	0.00508355339476025	-0.200273633809788	0.0276507828915224	-0.181445958557924	0.048201730047757	-0.155013726440451	0.062363515649484	-0.125061800599063	0.0721612003352714	-0.0940865339067637	0.0763994306694219	-0.0611846293803204	0.0705831987845239
83	Mac	0.0942868437951662	0.0878530411118504	0.102113535058508	-0.0955492566056681	0.287963463946717	-0.00227440589037064	0.019135431289366	-0.00766157413667723	-0.212054360782203	0.0125040070783464	0.151223421981319	0.0883170514459879	0.165287118805757	-0.0855482007586485	0.00934469444889937	0.030219227307405	0.0131259880843166	-0.0456672958408857	0.0343978877068868	0.0620575734086767	0.0418275820570134	-0.0739016066419579	0.205126722870967	0.0697914200553083	0.212566970316759	-0.0661811666430371	0.262319382852744	0.0418102647636838	0.263110296102435	-0.0530869790960137	0.230770243309788	0.0288905071259356	0.234476124044139	-0.0375101290368465	-0.215083791238816	0.00874764647952883	-0.205081725720081	0.034021395096747	-0.184909037855149	0.0553292544967699	-0.157792544493425	0.0715111824344433	-0.126309978823995	0.0765385372062291	-0.0952911180331791	0.0736252193964793	-0.0628481895228786	0.0664086772851613
84	Mac	0.093433765969865	0.0905513548463517	0.0959008462837906	-0.0929227270750079	0.278206801124279	-0.00341647530468241	0.0170693825398993	-0.00379993503658281	-0.213403466822202	-6,25E+10	0.155667733984104	0.0882483927561805	0.154969855820947	-0.0921120653944099	0.0103710863371281	0.027242224661262	0.00803093627972104	-0.0319151619350913	0.0348269191842602	0.0555464391729604	0.0364103659091795	-0.0626368521086389	0.205941602850307	0.0641248147374183	0.21400775174543	-0.0693342842822031	0.271703230175861	0.0339231569408011	0.272834747314378	-0.0499993616167286	0.237608495751902	0.0212033794547433	0.235272144312763	-0.0379284347794923	-0.213489305061581	0.00564120441236932	-0.200001663942848	0.0282727425262694	-0.180858922234966	0.0492482095521088	-0.155801506195711	0.0668887711624826	-0.125552187016953	0.0782201744824708	-0.0932121709746587	0.0820774479754029	-0.0595956414599261	0.0747059665249366
85	Mac	0.101757297108776	0.0926005792785511	0.097601719972599	-0.0966140684634135	0.280081376240487	-0.0103296575521205	0.0210368135227148	-0.00173628483400456	-0.217914151412441	-0.0052079637449797	0.159915480954538	0.0884114737515734	0.161769054118662	-0.0921987929882804	0.0161103156990142	0.0391447244279551	0.00869919952625645	-0.0335122161225549	0.0399850340351137	0.0648422023275037	0.0371055756774942	-0.0661696621042006	0.205917135585099	0.0612044594957667	0.203043644458808	-0.0698149857037768	0.263638835065329	0.0366354869132547	0.264629023910384	-0.0507799287142221	0.231347630075125	0.0256892483708456	0.229878400093528	-0.0412683508769505	-0.21565126720013	0.0050426024380414	-0.201587574133438	0.0279340767823133	-0.182175078948372	0.048989277057104	-0.156287763546864	0.0656705057300839	-0.126086182090675	0.077164431725854	-0.0937786028777949	0.0794408965473904	-0.0597652424080482	0.0748453769107871
86	Mac	0.0995072059870062	0.0896742703425244	0.100017400481381	-0.0971395143712041	0.288549509389254	0.00326475551926453	0.0177861828620176	-0.00621145625796336	-0.214531283864997	0.0153191310762002	0.15925107529161	0.0833795983642353	0.160444556720847	-0.089949500701281	0.0128725986838568	0.0273804685541338	0.00953664006428661	-0.039138519085386	0.0413746809164057	0.0625721702624483	0.0383167849307562	-0.0640271824435974	0.208273641522735	0.0673822208366133	0.20472850888902	-0.0690806659456897	0.26392113114251	0.0447816519793837	0.262207112020448	-0.0551238469054314	0.229982099316548	0.0329498109015263	0.229933596847903	-0.0337152979802382	-0.216618392707042	0.0100727223967179	-0.203196708835793	0.0339083325838538	-0.182528816949959	0.0536974478282383	-0.155301308464842	0.0670148402124244	-0.124671188438503	0.0735106918192995	-0.0937273104725407	0.073000803174664	-0.060926424706533	0.0675881419452336
87	Mac	0.0968669291447706	0.0812026907226372	0.094721269184223	-0.0938108655713358	0.280492957298887	0.00569804361298613	0.016143003703533	-0.0132592292357967	-0.219007659396105	0.0213311722742123	0.157304823113593	0.0804526800106746	0.164796239710981	-0.0851386258585922	0.0134213809913055	0.0249612068193374	0.00935334863368684	-0.0481851329465943	0.0424457064411668	0.0564228684822744	0.0408804670876496	-0.0708719634898435	0.198523627949184	0.0672035738392157	0.21595016977734	-0.0635092331168756	0.265051359579903	0.0441089065737627	0.270342301940076	-0.0419101721037438	0.233052749154219	0.0317665689098108	0.232275210394484	-0.031878012799223	-0.222608490357646	0.0156194228388885	-0.207812753244366	0.0402907739161773	-0.182863099998395	0.0542114905154551	-0.15433671440446	0.0657010488738567	-0.12449552910402	0.0739306683305281	-0.094483701061769	0.0719443307035239	-0.0621127600592159	0.0648696555828819
88	Mac	0.09557068507415	0.0870106338262967	0.0940831051306819	-0.0983647793096305	0.286433765802171	-0.0100838233923579	0.0206214609095974	-0.00447230945568322	-0.220571278159599	0.00177518934123017	0.151224146922557	0.0853246340785548	0.167968564052631	-0.0903264841366907	0.0134396440317796	0.0355005611922545	0.00899641262744518	-0.0326017578226795	0.0405284003401062	0.0639965850880296	0.0345608378266795	-0.0659216695455567	0.207377564727056	0.0620563766379268	0.210727563877828	-0.0707194768641459	0.263676433042082	0.0356857564393123	0.26877710411801	-0.0445627906302267	0.236082980769105	0.0257061329524113	0.237717772090188	-0.0391331843529078	-0.216680660068628	0.00614756454863508	-0.201259131230182	0.0283280297909904	-0.181136922441782	0.0474841699190491	-0.154165543897052	0.0609686219939262	-0.125399778334167	0.0719715975466512	-0.0947696722877748	0.0698044283085505	-0.0613199706874875	0.0669465996156692
89	Mac	0.0921635126567988	0.0963698766406565	0.0861879057502087	-0.0910371256426297	0.286256587104655	-0.00853674524253548	0.0231907718675588	-1,56E+10	-0.213756045282935	0.00412422357969741	0.164448519488256	0.0940556145286589	0.15193206978633	-0.0931136911985974	0.0146007307916981	0.0396141266246083	0.00901655786394329	-0.0326328195347881	0.0354106472954935	0.0718592123577638	0.0342793252824752	-0.0663402596916863	0.206470664499032	0.0696976176639882	0.205142437642508	-0.0750698252578819	0.271283093684457	0.0380291975953855	0.275009538486358	-0.0509881851780962	0.231198238535349	0.0195771938644822	0.229208517513091	-0.0429150643343608	-0.21173608671344	0.00502718240546213	-0.199543860355814	0.0290467236542279	-0.180923676227913	0.0490329820998007	-0.154843192078516	0.0628724789511875	-0.124940278747408	0.0698189428525403	-0.0943979213053238	0.069577567096819	-0.0614626522809646	0.0647977287500217
90	Mac	0.0996843962432626	0.0929560596250669	0.0937599962238728	-0.0924014664677961	0.287946723750594	-0.0150852131782737	0.0225482827090904	0.00264284590660944	-0.21878650109032	0.00110910662376815	0.158281113757253	0.0879923598759233	0.152563041399933	-0.0911813958646335	0.01447636738944	0.0400171906543952	0.00912357496898165	-0.0309545345440613	0.0433699369634804	0.0731036758895224	0.0360398177113938	-0.0596524366699663	0.204125922090169	0.0710599759724114	0.205554340358944	-0.0774065397629011	0.262049612431185	0.0444712272500743	0.268135752894901	-0.0546793392608671	0.233423034842137	0.0206747281057329	0.231252883525569	-0.0472906421354776	-0.213163528401546	0.00323331630945722	-0.197772248332858	0.026338629214628	-0.180359283626029	0.0470046548545213	-0.153836379143611	0.0589958362256403	-0.123528714888571	0.0684557266577738	-0.0934071512786149	0.0744035249374914	-0.0602890217685046	0.0697923050241356
91	Mac	0.105760613245327	0.0890120746131021	0.098243846769315	-0.0956023185083718	0.285341603794441	-0.00609330633804817	0.0191052977022585	-0.0031789915661488	-0.219166877753186	0.00123100646496796	0.159000046911345	0.0859450872418057	0.158019870901907	-0.0928307999472607	0.0145846532565407	0.0315576320831433	0.0140755189155441	-0.0311681391007129	0.0381943384480099	0.0584633882701526	0.0402617219368365	-0.0671240665530201	0.211317223229398	0.0674084765778619	0.203051077877452	-0.0764835287140972	0.265910558163685	0.0391250569690736	0.264451902565245	-0.0455875216667799	0.230639857255494	0.0253207191768967	0.233706694934279	-0.0344913361247468	-0.215341313686112	0.00488771067240627	-0.199189332396816	0.0275962724145614	-0.182970271089262	0.0511061641710288	-0.15692701766808	0.0661268676844441	-0.125961053821026	0.0712325027833328	-0.0946905071653676	0.0723417839338966	-0.06210775769558	0.0664608400215713
2	Mac	0.103571657185018	0.0920306304878888	0.0985442816689255	-0.101486739928426	0.283369418744516	-0.00643898849643036	0.0123187467445213	-0.0071148571202006	-0.216760717906264	0.0143131071397795	0.155226383748666	0.0915332334968981	0.169540526723903	-0.0957034196652673	0.00620432328530858	0.0284555649016566	0.00877676891805737	-0.0393731634425321	0.0356057107194794	0.0668659610353046	0.034267670991317	-0.0750792413742568	0.206641480353685	0.0717011708003343	0.208530809605631	-0.0702947214341112	0.264476921827641	0.042141350220398	0.270117126701937	-0.0418735927182962	0.232055966682466	0.0295304214128603	0.237845512299401	-0.0382873289628722	-0.219038481031564	0.0102885293758325	-0.204539337995197	0.0333431853175963	-0.182080252660919	0.049250516593299	-0.1543198853171	0.060551692613344	-0.12450668519588	0.067841239247951	-0.0943477097691991	0.0682186938645899	-0.0616496083325411	0.0641258245734936
93	Mac	0.0928424984295493	0.091996744178838	0.0847184400915983	-0.089273602986982	0.299846170281483	-0.00534178209811789	0.0158577581206733	0.00168003673025718	-0.209672441227905	0.00182361978807218	0.165018526230886	0.086785552781088	0.150806018721411	-0.0904205355249622	5,67E+10	0.0399435543355081	0.00147669538081935	-0.0363649147296278	0.0414516759127242	0.0781273786999322	0.0270377082112741	-0.072473026139374	0.209610205337372	0.0715634300520922	0.202477401672145	-0.0733388646255507	0.276277775297055	0.0471188155139961	0.273746130252332	-0.0585423430352853	0.236478780825066	0.0187832252232907	0.235683294373389	-0.0441017654668679	-0.2083706605659	7,77E+10	-0.196831304610294	0.0246998643401588	-0.179428223331108	0.0438341847024326	-0.15529332605998	0.0590293705530569	-0.125604540214099	0.0649923360790125	-0.0949193200072875	0.0684209965853735	-0.0621758890920529	0.0640465821259011
94	Mac	0.102409924315682	0.0905133320344674	0.109241007951736	-0.0986250584874495	0.281801872962264	-0.00725487170395475	0.0200375312780267	-0.00175591277632547	-0.215594053396648	0.00349090497844195	0.157650707828546	0.0870565713725504	0.161671756532252	-0.0933287057407982	0.0117513498267481	0.0419514081644051	0.00803940983524356	-0.0394517005776884	0.0469896620377744	0.0765016329103494	0.0367775537716807	-0.0746335019200569	0.209762299802437	0.0632803616360543	0.205535086157611	-0.0705042793307052	0.256133992795853	0.0424498247207359	0.263920860458742	-0.0507218056751558	0.226824879377571	0.0223901161045772	0.226219494189436	-0.03870512050032	-0.215700032453889	0.00613366171472419	-0.203035922686894	0.0296478928186097	-0.1822470611777	0.0483367027196766	-0.155805032423753	0.0632058407897469	-0.125705825688497	0.0722405156989982	-0.0945078308265449	0.075039857217799	-0.0610808325823489	0.0709804349639298
95	Mac	0.0901392445561912	0.0905542792990434	0.100048101416702	-0.0945800061483181	0.279114345493209	-0.00655349290958299	0.00910052533539785	-0.00673934061659128	-0.210030904912342	0.00835157687934768	0.168570771418669	0.0838617773352105	0.171373661238034	-0.0854482689023824	0.0111836786283554	0.025926335236053	0.00697018739351595	-0.0393949903106808	0.0323557387605192	0.0690633568134839	0.030705289941895	-0.0678186757627888	0.214607955211929	0.0657891451668357	0.216230884882761	-0.0706661902588475	0.25788576691571	0.0446357963974614	0.274352530129147	-0.0491762375565997	0.229185626408028	0.0275003942808654	0.234907640791021	-0.0407013135229338	-0.212043281843412	0.00696793226574345	-0.202204581871799	0.0316240487924089	-0.184634827366494	0.0544159395907214	-0.15666947696534	0.0678517233098156	-0.125869434770519	0.0764709696076152	-0.0947589851436243	0.0743922710268971	-0.0624897783901357	0.0679768484652502
96	Mac	0.104060037059521	0.0903453553087658	0.0960829022835272	-0.0963133490669522	0.273836166886164	-0.0095719085319165	0.0182183575862784	0.00103866800164409	-0.2173095882146	0.0031307320179371	0.167226171770038	0.0876838272322679	0.162063338341275	-0.0817591728890205	0.0123629869068609	0.0354867144526603	0.0068506704768446	-0.0305971352546835	0.0438274334325806	0.0700396278370251	0.0385603444337569	-0.0706660536799691	0.207513925740404	0.0648597174199485	0.207974311801442	-0.0729722752935331	0.262186849286469	0.0363376569457052	0.268203384283356	-0.0498090376850237	0.233496016866066	0.0218861049040669	0.233696510399911	-0.0384293309127852	-0.216907466252543	0.0066223765727587	-0.201084302676804	0.0280552053854388	-0.180348889835698	0.0470359242742309	-0.154576543203684	0.0623527942933564	-0.124792817044182	0.0719764486826963	-0.0936604267794801	0.0753575090798774	-0.0604664287744272	0.0716245357552052
97	Mac	0.0955391448212035	0.085565363593962	0.0942268476652784	-0.104524189002998	0.290977046878007	0.0108060094554993	0.00519789199350142	-0.0144155071444791	-0.202770460372861	0.0236267747605626	0.157726837614616	0.087553578081774	0.160253933187192	-0.0953151438489213	0.00266618204961045	0.0294964284698189	-0.010293105157707	-0.0505901417732927	0.0363791218993004	0.0615219419832481	0.0219868563997636	-0.0734384337966832	0.208654487551428	0.0788315940360535	0.215746983834099	-0.0676003091552042	0.270045125811705	0.0480263160888372	0.28217551427018	-0.0437713153728176	0.236716435599864	0.0342626671125649	0.234825384905649	-0.0387865919651545	-0.215702563203054	0.0122653562200993	-0.201687378046737	0.0339175318696717	-0.180765081045188	0.050401405705344	-0.154053467708028	0.0623124472711323	-0.124261291161589	0.0683512420459977	-0.0942125408230399	0.0691697595838204	-0.0625078546403469	0.0642214865777239
98	Mac	0.109029793971152	0.0969575580776672	0.0922019655961457	-0.0989442555165072	0.280821345878351	-0.00900152361165934	0.0154989459527801	-0.00280638670588865	-0.212557484461084	-0.00568816628115804	0.157984733957	0.0877113979723405	0.167176816280544	-0.0969899027837791	0.0130761024762846	0.0347305600474675	0.00926058228834096	-0.040227123755799	0.0423522686104572	0.0689672722241752	0.0320621751725467	-0.0636136275518215	0.20391330004397	0.069828588271578	0.202077288690759	-0.0772448023808417	0.264168919067124	0.0431186516371894	0.265818414667832	-0.0549770224464897	0.23510853813359	0.0290594656873169	0.23424324667838	-0.0401559856482335	-0.209946691972961	0.00263352290548386	-0.201374504527818	0.0272080700476561	-0.183556615563078	0.0478977517162003	-0.156573607248239	0.0614765588103019	-0.126638388022614	0.0723089186949318	-0.0953541618317467	0.0766778896968607	-0.0620230467002556	0.0716556179254852
99	Mac	0.0948334000019834	0.0917379584244405	0.103998897299888	-0.103038237444259	0.288562191167662	0.00713687109211436	0.0199344033135835	-0.012173119596537	-0.212465090543828	0.024867186654925	0.146086823753099	0.0892263579616428	0.162833031711103	-0.0912626101245228	0.00888251656901727	0.0253788411072558	0.0127396504724269	-0.0507598365452929	0.0370455040433359	0.0616794340192833	0.0341353911172193	-0.0773172416764557	0.193008191020309	0.0750490276023819	0.210958733485955	-0.0662226863540963	0.268838829307403	0.0486834374426573	0.267152538626852	-0.0510677325864748	0.233297445190828	0.0283271363635445	0.23579224331236	-0.032556335153766	-0.220503215335425	0.0153953412422952	-0.203783260619339	0.0365793482525239	-0.182333964007992	0.0557377925647854	-0.155069377016244	0.0694273763051855	-0.12455092768742	0.0751803367591973	-0.0945859262601623	0.07353052368904	-0.064341313311676	0.064087717374169
100	Mac	0.105118176796377	0.0918531839810364	0.107842578840389	-0.103642553791725	0.283366321344276	1,09E+10	0.0106226141386219	-0.00879488693200014	-0.211532855430452	0.0187176538509726	0.162578508608495	0.0882616304241815	0.168758657184032	-0.090281286786328	0.00398573124542591	0.0381229674889559	0.00709763016930404	-0.0424637889119187	0.0346867743572627	0.0682891537391056	0.0372499338256274	-0.073166924474032	0.20944394451854	0.0710996572036622	0.208974321375272	-0.0703648983868152	0.263477323964111	0.0474497441757442	0.266538992956635	-0.0501572230596604	0.226343726657773	0.0305827449702063	0.226107503953266	-0.0401369786973399	-0.219326925798648	0.0111987761175165	-0.204390874429815	0.0334974053554385	-0.183095195404889	0.0514226309677079	-0.155982757738307	0.0634558837909823	-0.126713303332489	0.0688983236884431	-0.0966114239855848	0.0653716576999311	-0.0618321946072109	0.0609533381508948
101	Mac	0.110110260103532	0.100686375002949	0.0832779062610285	-0.0944333510993469	0.290322752711418	-0.0136460254130903	0.00389484877154784	-0.00194894395692419	-0.205900146808297	-0.00828376287858888	0.180710357776143	0.0927377297265317	0.140651092398292	-0.0953915507770348	0.0012139617217667	0.0385749310588944	-9,14E+08	-0.0356488205199569	0.0290407219804069	0.0851816389975355	0.0295956901994488	-0.0732167748772641	0.217534955350702	0.0718755343014662	0.211667713241889	-0.0730716542823072	0.270944599503912	0.0339413070885588	0.262672253530961	-0.0570670357341237	0.240388422130057	0.0276599647706378	0.239211180599386	-0.039802359201116	-0.203032011750165	-0.00202783436430965	-0.195497788542458	0.0217483125065535	-0.179209855734353	0.0406428721067134	-0.155345707406704	0.0561585464837539	-0.126565405199531	0.0669282781870979	-0.0960922674082154	0.0720177078779851	-0.0627739252571921	0.0694185122302909
102	Mac	0.0962578441000349	0.0907991372872765	0.0906637062416876	-0.089176417025628	0.284659348653275	-0.00758608953499813	0.0203233519204536	8,01E+10	-0.215949210630194	7,84E+10	0.158111732828789	0.08799388401607	0.163745216989354	-0.0835453064543726	0.011890573472769	0.0429724722828289	0.00909155004431009	-0.0329516298967511	0.0400097323500672	0.0711021213466737	0.0316033599843711	-0.0638780878360677	0.205912914146765	0.0627104112850779	0.211540298763549	-0.066667268284409	0.267785127565654	0.0289959921111492	0.262185579858818	-0.0581994176254986	0.231223581752375	0.0205422019515225	0.234035663976896	-0.0385291111812581	-0.214044141985451	0.00498621882170376	-0.199987867899156	0.0274352717397029	-0.180074182141312	0.0462119466122067	-0.153936004030356	0.061416720868758	-0.125061211473897	0.0734467690895107	-0.0940005247012556	0.0767432828909261	-0.0606366562334842	0.0726849280285757
103	Mac	0.107924081387766	0.0949075600373955	0.103893336773727	-0.0979957935257055	0.286447685062538	-0.00245630838040846	0.0110362959688104	-0.00545940997907537	-0.20959065412177	0.00986902532939415	0.169002092032458	0.0883413002031306	0.174608335461691	-0.08889101612576	0.00362653971084717	0.0403658083461229	0.002338714986769	-0.0455755640318002	0.0350530992142399	0.0657119203371183	0.0250141106944956	-0.0648095286489436	0.203963467098322	0.0682432888928086	0.209605604503963	-0.0679536250450048	0.266794025334971	0.0407546725352133	0.260278110629841	-0.0570214437757391	0.232316922945583	0.0281124675652722	0.229265501228075	-0.0373561545417785	-0.209845277996201	0.00294909753657729	-0.197798562546939	0.0282511426763602	-0.183022377560698	0.0505806697438465	-0.15687040147832	0.0633899598131414	-0.126357105382335	0.0704301308899317	-0.0961736638769739	0.0719244159618197	-0.0645309304838597	0.0635850066162302
104	Mac	0.0989036032674198	0.0895144857143397	0.102384701146998	-0.0999651681526341	0.281762116413983	0.00495960233228778	0.0165366226387642	-0.00561066091523706	-0.2230743844621	0.0173241462798884	0.165767407154403	0.0878636352605623	0.174038205098261	-0.0891019064647959	0.00891473553828389	0.0325484843862151	0.011222437613029	-0.038974658318586	0.0431762369144117	0.0655796214957034	0.0396627491576788	-0.077594083285314	0.215814173557983	0.0654309567826798	0.216585921560109	-0.0693406550456882	0.26179669872974	0.0390015751513155	0.267861826827647	-0.0453118027564539	0.223536279436447	0.0272731712332818	0.221891003504753	-0.0400478831058094	-0.225036005530836	0.0158705083028995	-0.204806714927392	0.0313094116551651	-0.182041536050681	0.0469899971001601	-0.155489589569215	0.0567621064898154	-0.124340299996108	0.0607539984735851	-0.0945860871246186	0.0645780903885744	-0.0630611507107523	0.0592209150067378
105	Mac	0.108893207619041	0.0936662695576984	0.0977853905423521	-0.0927485138924162	0.281143592394392	-0.0109241963410352	0.018694297076746	0.0017755825773128	-0.223113570913726	-0.00305291457054317	0.159729411997582	0.0842580551972776	0.156896418359623	-0.0977553417894607	0.0107984478412611	0.0483224419557073	0.00947676753707341	-0.0363007763519716	0.0452236416457482	0.069184105394218	0.0386597100493708	-0.0622494128956214	0.205762284271477	0.0580801966326961	0.199623700881298	-0.0729615642705274	0.260648229811888	0.0444522053946802	0.259132080471195	-0.0529313174002287	0.234808169696875	0.0239118079979462	0.233751817299398	-0.0438869855319841	-0.218157289936578	0.00632219431386385	-0.199684501781753	0.0243909786034284	-0.17745955670451	0.0417500744880203	-0.152816111902689	0.0582821383239378	-0.12363347221228	0.0680512422288512	-0.0934472209775622	0.0756910808712922	-0.0600885535969003	0.0746077401290444
106	Mac	0.10271090968288	0.0865918667588513	0.0913771010425693	-0.0968402578139061	0.28794538716367	-0.0084689632013248	0.00934750383803011	-0.00328996244020557	-0.216055086968579	0.00715053386296665	0.159884467723289	0.0878145077773722	0.160028349042965	-0.0916180282724733	0.0084302882118371	0.0385534519495499	0.0101504036287826	-0.0414008862941562	0.0381957248747174	0.0623972011242365	0.0335311195774232	-0.0674505279050572	0.205882976491785	0.0697445148247388	0.208840738794176	-0.0674056583774598	0.267752980821174	0.0441681492126387	0.269807897199185	-0.0511239970839953	0.229956546521824	0.0284021123010791	0.231357784659591	-0.0366250179401942	-0.215693737707793	0.0061768364029372	-0.201787339124308	0.02927710244072	-0.181787513721736	0.0490278410090187	-0.156305531090199	0.0645391232308716	-0.12594796581312	0.0700813676869753	-0.0947203528358705	0.070723633544791	-0.0620107941878022	0.066384371859289
107	Mac	0.0968209936957601	0.0848466423185922	0.0964319306595589	-0.0852248233653522	0.280328786469326	-0.00903584785366033	0.0256860573597138	0.00142201487006772	-0.225399666510108	-0.00402806021283677	0.169284205014138	0.0829902128611445	0.160994896066025	-0.0868632167606191	0.0226530383639599	0.0379732937200123	0.0125990817540818	-0.0303616406880827	0.0474447067525097	0.0615343586331943	0.0442435800389103	-0.0636685106378808	0.21727470148207	0.0532469385977861	0.209933745203207	-0.0639467576329096	0.265118865410684	0.0318012660071664	0.259103121792071	-0.0489425886928556	0.220458090576079	0.0210449013082455	0.219011814938928	-0.0356249363489572	-0.221833019278873	0.00893567065731183	-0.203087297570352	0.028895142046567	-0.181988398673802	0.0484223275584695	-0.155193941907179	0.0625609930511201	-0.124463469709281	0.0708153299873635	-0.0935807169731415	0.077443369752048	-0.06016273387365	0.0718989449025507
108	Mac	0.0982113816617059	0.0905527677595744	0.0921632003776766	-0.0956371432427248	0.29201518920732	-0.0122464097632495	0.0125675648123957	-0.00317921474302866	-0.213064435146324	0.00265630992315056	0.148242653278436	0.0872850771337611	0.16018897942423	-0.0881720087043985	0.0162317189844829	0.0362008766045163	0.00919557051385647	-0.0354752249779831	0.0408822574597822	0.0686027810188654	0.0381135903534906	-0.0711164675866855	0.202222532776054	0.0695019496060445	0.203019136310003	-0.0737448711260316	0.270472942473325	0.0376286101688281	0.26353828878085	-0.0517830935237125	0.227260859130767	0.0302825190078795	0.231531299874336	-0.0377745952518307	-0.210200667314427	0.0050616254530573	-0.201813336564969	0.0306744203864408	-0.183605131152236	0.0525252874868704	-0.156115668916602	0.0663041855348215	-0.124989608257085	0.0745639994914638	-0.0933321730818419	0.0788677787010096	-0.0596083639214838	0.0744904363662727
109	Mac	0.107055426733627	0.0895549074294447	0.102976292389467	-0.0957512568287069	0.274599759648896	-0.00874429351990443	0.0218902960200318	-0.00318338547386324	-0.222783463965615	0.0022042163925759	0.165847329889487	0.0806051870308431	0.158460581585809	-0.0812783759908872	0.0148051779081721	0.0402531460139464	0.013068733580213	-0.0386146730791085	0.0433708901672259	0.0675907381765655	0.0442358761849632	-0.0668826312006851	0.204943761632241	0.064037989510794	0.206194830884128	-0.070448403735875	0.263678155718627	0.0347866511288875	0.261858938162638	-0.0479281869554578	0.223981641872746	0.0237828916234081	0.222684302732838	-0.035188037694252	-0.219586041996274	0.00892250100337194	-0.204120637576943	0.0315413556471721	-0.182037679017622	0.0501495866394866	-0.155395150191858	0.0656785759045498	-0.124731271899117	0.0746255609384907	-0.093141255388631	0.0782676223471235	-0.0597446048766791	0.0729672055985142
110	Mac	0.0952386320252225	0.0895823355912119	0.0893550526429441	-0.0995278269540497	0.292267111002363	-0.00392230314447613	0.0120277868032695	-0.0058541967321204	-0.209414016292099	0.0116821262481943	0.156950244542532	0.0911965295967482	0.15521299777092	-0.0905527293398309	0.00261023721953041	0.0343672177537995	0.0037808476701941	-0.041968008204349	0.0325919192978991	0.0697751530278368	0.0355071726481611	-0.0757397992249803	0.203750010316216	0.0715631343296135	0.206328302634353	-0.0739628875492213	0.275582584207034	0.0440216539003446	0.272653374262545	-0.0503834389786147	0.235348314202001	0.0342023276851566	0.236635777764984	-0.0385457140571633	-0.214627118987159	0.006529027194742	-0.200800698807505	0.0290653060049051	-0.181995690013655	0.0498220487843846	-0.156629361187554	0.0657121961503156	-0.12644683163566	0.0710346339366673	-0.0955959283508381	0.0701072646717313	-0.0622193100914152	0.0643772962606075
111	Mac	0.103920274166687	0.0855979222737714	0.0985283506853947	-0.0866493439590827	0.276681242940999	-0.0108308905512296	0.0232254245679197	7,83E+10	-0.223491565467211	0.00257466894643306	0.155807678029012	0.0858892136090077	0.156780363551367	-0.0863180856026668	0.016640712805385	0.0395815051756592	0.020279884644607	-0.0415669412706282	0.045441736540365	0.0690303444991658	0.0497109111647431	-0.0675048642904389	0.198272056089957	0.0635307746614442	0.199007312616941	-0.0666633998471285	0.260190518935196	0.0345972992194575	0.257505143392955	-0.0532788207617417	0.227757122185607	0.027725771059345	0.228123686081931	-0.0372107745647385	-0.218721433108511	0.00822830363795936	-0.204396850854164	0.0317725837032405	-0.184211192804292	0.0529995208669197	-0.156109140691753	0.0665031427758906	-0.12555884261846	0.0774383370119693	-0.0934241164357899	0.0813008345068315	-0.0590187564786551	0.0779037032962581
112	Mac	0.100903093906128	0.0934083477229375	0.0956557179624808	-0.0914057519078438	0.286932197808089	-0.0103717355349079	0.0161409798901837	-0.00268772262912702	-0.217365737196166	0.00394532938722822	0.16224051329672	0.0872483028347499	0.165668347609888	-0.0889680082289834	0.0132833835749497	0.0384030932204653	0.00706158262651829	-0.0394232563349335	0.0387262641587295	0.0702477122657858	0.0347765056288849	-0.068761556330771	0.211068299622435	0.0653632508866894	0.207240535701849	-0.0696482686621843	0.267842335368768	0.0392250413881973	0.265290261377824	-0.0507898796749132	0.226522973611272	0.0283290504721281	0.220244934093406	-0.0374412294593418	-0.219130909873071	0.0082026496601525	-0.204666839576107	0.0314808712077952	-0.182368171793201	0.0499166181813268	-0.15654645604277	0.0668184054644533	-0.125763827509436	0.0709122574591414	-0.0938710203667908	0.0700435324930476	-0.0607716617534335	0.0680875180841995
113	Mac	0.10240049784893	0.09237603070685	0.0926594631034193	-0.0956579549814649	0.292359950362637	-0.00841409958792496	0.0166115379095402	-7,75E+10	-0.215245454790813	0.00791720323631956	0.15573396598528	0.0862851235570528	0.156972871574419	-0.0886790620708693	0.00839862319876222	0.0333159736748036	0.0111987475344736	-0.0407935701692141	0.0373988878465495	0.0720925058457598	0.040030989923025	-0.0692799600467892	0.198907281657615	0.0707108665546971	0.194911532804692	-0.0706636854013694	0.274377424839194	0.0365069508475534	0.269855276277268	-0.0509058686731785	0.236784738969252	0.0247922207462115	0.233654318281572	-0.0357003392017423	-0.216484261676909	0.0063771685925239	-0.200100493307169	0.0274729201383821	-0.179976912150754	0.0466482298757055	-0.154931485094058	0.0609751083284495	-0.12406502976487	0.0665625507765202	-0.0931505581152126	0.0723628435185876	-0.0607370770841394	0.0702368272755774
114	Mac	0.0982501332536137	0.0921678377408168	0.106693397957903	-0.106133720675472	0.288204207107233	-0.00672742095113207	0.0157219252322718	-0.00282405424712086	-0.211635668957401	-0.00288253329574366	0.155955252677454	0.0921753881313012	0.16041572541389	-0.0977142824839024	0.0116984096235834	0.0344498870485126	0.00732812251116011	-0.0400937940645782	0.0361502499823922	0.0673104040919971	0.0321957153138678	-0.0729335958605698	0.201646435688464	0.0673739094826545	0.19730573413275	-0.0728867902231512	0.267768030149223	0.0385606971316448	0.27179061431793	-0.0484352174484799	0.230495990534845	0.0261187119652656	0.230518372006081	-0.0400076824442074	-0.209731445365188	0.00365271756000038	-0.201880686705662	0.0284389579902159	-0.183777340698459	0.0499944121338793	-0.156685316212503	0.0637091132930046	-0.125109898037368	0.0712936617034827	-0.0942168024545136	0.0798348445493648	-0.0604173209742618	0.0743251030321978
115	Mac	0.107470968365723	0.0925379323086578	0.0938047500361184	-0.0958787682274057	0.282818628123231	-0.00886408208561761	0.0230174037631837	2,14E+10	-0.220203056140667	0.00435165813269629	0.165881044955557	0.0850548593637092	0.157395181805151	-0.0822710233958539	0.0122335618520155	0.0385877831820703	0.0131138994415334	-0.033002768480043	0.0434434147333649	0.0703016608386881	0.0405415388287193	-0.0676893500083223	0.202561445340078	0.0622334216964662	0.191070483465094	-0.0753289816872072	0.272429826201262	0.0377141803598533	0.27227951759485	-0.0461740265291552	0.225681657767334	0.0236451726206822	0.22249865185625	-0.0391053450223772	-0.219577545943621	0.00890065766215869	-0.19999252594454	0.0265421097474428	-0.178982441176183	0.0460260691862452	-0.153923832879974	0.0618928716822351	-0.123831809099185	0.0707551076130066	-0.0933421097474782	0.0773763747695993	-0.0604281875760642	0.0707854441290915
116	Mac	0.105854454315047	0.0887393929866236	0.0933226148209838	-0.0910233469592548	0.278019131294859	-0.00175149931085684	0.0151895407864603	-0.00853413071782784	-0.219208855575464	0.00282191530764198	0.160610533654112	0.0860792127293312	0.155924675975611	-0.0898304127432402	0.00905001867693619	0.0309051985607221	0.00983395823852528	-0.0397600414446937	0.0459381110055844	0.0640265094740531	0.043715121092125	-0.0686548512651087	0.198736453836307	0.0646705838582094	0.200136785659789	-0.0724074896833818	0.279652937832858	0.0331328101683651	0.275688268174958	-0.048845064932971	0.232402724751035	0.031549384290921	0.233012853884493	-0.0348721178426497	-0.215654980776187	0.00589788523482825	-0.200152371938488	0.0273031255168172	-0.178581746259288	0.0444177876395843	-0.153298299450296	0.0604662574568251	-0.124826947962411	0.071542676110279	-0.0944444227922491	0.0750906285302728	-0.0619390606767567	0.0690380886057743
117	Mac	0.10340443476231	0.0913683893165131	0.0946768088171262	-0.090942704886846	0.285096086668332	-0.00482346295657435	0.0231089861206407	7,49E+10	-0.216223651584552	0.0024479997677371	0.156603242052151	0.0872707259048482	0.151678195383432	-0.0835335621274789	0.0155653501878897	0.0387670636035522	0.0112830755888248	-0.040846570951999	0.0462976426589691	0.0690693588945635	0.041581703358457	-0.0715794162092667	0.205535740906841	0.0601376644729585	0.200907760157022	-0.0686201923020851	0.266387460328679	0.0332840270086551	0.262106686350801	-0.0463534727281218	0.232060454053142	0.0219861614159653	0.223824464748351	-0.0386299562875663	-0.2129745280843	0.00516879813181415	-0.202548223462658	0.0302942399301624	-0.182902726749105	0.051266198073431	-0.157530515069337	0.069470946275979	-0.126030384047998	0.0775539349495073	-0.0939544689515773	0.0774953784089852	-0.0601473721890987	0.0728799230431075
118	Mac	0.101253817152474	0.0844817536674363	0.104625984939446	-0.0906700382293637	0.276016315809412	-0.00120342380867587	0.0217466901617863	-0.00485461097290497	-0.219209604440411	0.00689039340228569	0.161591868697187	0.0823181928527194	0.155788668774664	-0.0797398167850973	0.0171200049073321	0.0398415589940267	0.0171524732747342	-0.0461069523421935	0.0398884776720989	0.0580327618527664	0.0449756544358897	-0.069221047631109	0.202083293163855	0.0649838062229806	0.200834801231404	-0.0654692968329248	0.258627466402406	0.0436459999922391	0.261868045134013	-0.048346320106575	0.22610541815295	0.0227052487769659	0.223944196420933	-0.0376405434264471	-0.220388664537029	0.0109436802183314	-0.20360748767335	0.0326831814087585	-0.1844370392628	0.055295127092783	-0.157591575773315	0.0725432536749194	-0.125804904001651	0.0819922972487248	-0.0928815359142086	0.0848971996327113	-0.0581582180823073	0.0798219000041694
119	Mac	0.0988758869708626	0.0900273938661567	0.0997406563213253	-0.104515113708081	0.284916876682773	-0.00319660867905254	0.0178495702470211	-0.00605045946194515	-0.214776960930774	0.00415991404072086	0.164822533275695	0.0890480226746994	0.172680545270595	-0.0916717811647748	0.01122507617133	0.028758134052026	0.00686286854247738	-0.0372030232431048	0.0362865156994819	0.0664623516911445	0.0305118202652621	-0.0722288385912934	0.202627738971142	0.0674159693911978	0.207709468537289	-0.0714495592795275	0.264901959136159	0.0457391398444502	0.26337563939354	-0.0583010726676881	0.23333170181608	0.0288658438485626	0.229028655422345	-0.0333379121373679	-0.216402440967827	0.00826722616159776	-0.201601111857346	0.0303002587591631	-0.18093827164633	0.049159937818504	-0.154454630106848	0.0634594294734621	-0.124050396995423	0.0714690539045883	-0.0935122369885287	0.0756275963050219	-0.0611767030214116	0.0679771281082135
120	Mac	0.109690175488438	0.0846948467594951	0.100450451837087	-0.0898958195316727	0.292367990798126	-0.00542827993403555	0.015689204620713	-0.00463378657661406	-0.222271141473601	0.00479187169552239	0.16470006356826	0.0845317906203982	0.164201650049606	-0.0900701208584434	0.0116306428880561	0.0337166151990182	0.0114220152360749	-0.0383805702827147	0.0417419325783094	0.0719549033946338	0.0413231238405403	-0.072628886692154	0.19468058267169	0.0673598301071689	0.198451197674897	-0.0689234392694475	0.262523836431069	0.0417478211874863	0.266403899189321	-0.0561886403445023	0.224147940459552	0.0289375970033915	0.223953331203788	-0.0389851006428812	-0.216998483764139	0.00610770499821438	-0.201857766462481	0.0290665519095186	-0.181739418795361	0.0496408183351207	-0.156526701404792	0.0672920002226128	-0.125750104373768	0.0763964786339891	-0.093917076103334	0.0764935185216682	-0.0604169138075042	0.0713215904293369
121	Mac	0.0970376216058987	0.0900149314774239	0.0907123184347691	-0.104045649059185	0.290027339276969	-0.00711695231007568	0.00878008175218694	-0.00380203689835005	-0.214720377557032	0.00691419681926127	0.155055219889464	0.0937478526747795	0.15292087207314	-0.0882238606403155	0.00520744135817852	0.0375802213205119	0.0083058371834481	-0.0410931998321833	0.0303471976584536	0.0701123767365632	0.0246990191771663	-0.0660462105498108	0.208173944232038	0.0640008078632247	0.206622925759622	-0.068200157187849	0.282312517000097	0.030338260257887	0.281483314066204	-0.0403496601610061	0.23246034360702	0.0264084362232376	0.231682928558141	-0.0396750912613679	-0.217052741037208	0.00750465306069248	-0.200887327055019	0.0284760947423188	-0.180664899880419	0.0474325308561591	-0.153248804695361	0.0583375530135002	-0.123904743795185	0.067811019855979	-0.0931362508132622	0.0676474124967989	-0.0603090583005779	0.0666221461849318
122	Mac	0.110596525097155	0.0857445513161443	0.09650064707168	-0.0919105587329911	0.274747745900138	-0.0106413133610485	0.0193495518952375	0.00393218793828241	-0.223179515904275	-0.00336403182760686	0.166845040034324	0.0765871982723182	0.157475895840929	-0.083472588489349	0.0154132458088277	0.0472236703233689	0.0149310619825489	-0.0304995597157178	0.0542058658654988	0.0730457001007152	0.0533442133658729	-0.0655981076739108	0.205801182905829	0.0549275880552642	0.205027321997642	-0.0707316338990088	0.266149052344167	0.0285088002133487	0.265695708357127	-0.0450709668931154	0.222828372713746	0.019940276340124	0.222480680745205	-0.0363853698849235	-0.216776708489311	0.00430983024689907	-0.201529270811098	0.0272369727600913	-0.18347010957319	0.0490793220188617	-0.156374490564301	0.0620192435561791	-0.125687016354687	0.0704786450742511	-0.0949183897022571	0.0740105331236222	-0.0617626390821337	0.0682032002629113
123	Mac	0.0989807467976487	0.0918548977640455	0.0866303430556278	-0.0975079781177039	0.287103551485139	-0.00252549002517846	0.0196565255489901	-0.00559792782618693	-0.217686594893508	0.00773567060130475	0.163755167798759	0.0862755622560083	0.164425150691606	-0.0905617454057188	0.0071631927111428	0.0292751632881953	0.00575468711465981	-0.0399244183475443	0.034001441888997	0.0671354258400063	0.0353542729266164	-0.0750981949752865	0.206541989487386	0.0683211546218189	0.212237655546888	-0.0701961382929701	0.274642048542511	0.0366429767973269	0.277654497183353	-0.0454999276477496	0.222954201718834	0.0333716766241592	0.230048998939149	-0.0359590095139381	-0.217928596635541	0.00981379093936059	-0.202258413369568	0.0313685153747554	-0.181949097503299	0.0500437422852844	-0.155188031794547	0.0607199039170489	-0.125040856535325	0.0656046072188771	-0.0949742266061495	0.0658721369128318	-0.0620025837594136	0.0607979020686943
124	Mac	0.105247986583567	0.0783787810593647	0.107121518297237	-0.0865263326379451	0.278098694345861	-0.00206796344662163	0.0271324447397048	-0.00862062790245026	-0.229582950164211	0.0137264255254896	0.158964979403878	0.0802060661678929	0.157464163820099	-0.0807307581760097	0.0248472057072556	0.0307266479061872	0.0226230187547756	-0.0407497303293218	0.0470026739253423	0.0549446509322569	0.0470775316328182	-0.066415336598374	0.197656360546615	0.0611188000340093	0.200873739632309	-0.0606950017018023	0.261344999054432	0.0342404036067349	0.262501440060023	-0.0412223291785884	0.221527601149696	0.0281048385700128	0.223600025160699	-0.0291354102424935	-0.230077522866827	0.017757376382903	-0.210121864141299	0.0387669534099037	-0.185222780005059	0.0553099061331525	-0.156360258417105	0.0674095653222287	-0.125057894204783	0.0744747258777217	-0.0937033433459345	0.0773249488642968	-0.0609716478500038	0.069419977125646
125	Mac	0.102932404178584	0.085492235060006	0.0891852576958181	-0.0955518071942978	0.29137547836167	0.00138759527138118	0.0200260896292114	-0.0044379826820664	-0.21855376554121	0.00976794139320956	0.160782129467031	0.0850286387251929	0.167351704142911	-0.0921697584124049	0.0119471896331354	0.0323412788703084	0.0113968444371113	-0.037500750915883	0.0368931717636264	0.056905922163167	0.0358878603116657	-0.0703991189432659	0.20567372683949	0.0599662086223272	0.208652823600182	-0.0677828672755624	0.263016533054196	0.0427322861327788	0.270660921997287	-0.047524460152693	0.230180301854509	0.0306138374581638	0.233643924759335	-0.0348558497961376	-0.216816434625147	0.00716209691465336	-0.201071686651371	0.0298539398820142	-0.182812608811234	0.0509471251537679	-0.155403493239143	0.0618559319068828	-0.125288043138053	0.0703071896700427	-0.0949996055969035	0.0703491382987392	-0.062492494292746	0.065414525849203
126	Mac	0.105898228065137	0.082198748370791	0.100773787858984	-0.0938723854460778	0.281704993259525	-0.00492875992248093	0.0151352146163719	-0.00307204773784517	-0.222538851643638	0.00483983409271972	0.163284078278078	0.0835928132345922	0.162932035043844	-0.0847648091893932	0.0130478672130967	0.033658979264511	0.00945894239695787	-0.0358247840421094	0.0435345373829585	0.0690814877379749	0.0363560585467981	-0.0698406625544118	0.207265671373248	0.0566680252877135	0.204894247943084	-0.066244901925846	0.275872895201379	0.0367843542447505	0.271632717933047	-0.0454257371933531	0.226046230773345	0.0270138067348299	0.222870465032137	-0.0345296094264942	-0.218443951723575	0.00837367141109102	-0.20236950225851	0.0302441185629399	-0.182728550662848	0.0498585321322784	-0.154777120580369	0.0576680546345069	-0.122671402696259	0.0648507933954044	-0.0933483266554186	0.0721177303501638	-0.0615618646158839	0.0659582203956728
127	Mac	0.108931477547512	0.0801022885480409	0.104206321658392	-0.0847566652987931	0.275378128980674	-0.00313665698463583	0.020288586120289	-0.00772320768978956	-0.222951061377055	-7,48E+10	0.175651203728018	0.0743476264166515	0.175217318284837	-0.0748862793028786	0.0174566367979777	0.0277407882594697	0.0114433086414609	-0.034790750831783	0.0494744244283046	0.0583520951170057	0.0420366674437324	-0.067192949635261	0.218124860387715	0.0535259767301767	0.214758888861756	-0.0640876645570267	0.249356886103974	0.0406857777066226	0.254450175143992	-0.049450552821402	0.22110868553239	0.0218961781173381	0.215701290799723	-0.0329607983019149	-0.218223675743365	0.00831530166140446	-0.203943513754051	0.0318777694681064	-0.184938600589248	0.0546679681859336	-0.157332228023517	0.0706106542013548	-0.125496743835533	0.0785814521538575	-0.0930450829452802	0.0820428443639152	-0.0587848463015316	0.0770622253308603
128	Mac	0.106908909445579	0.0868104166786531	0.0953456675465836	-0.0903335524773612	0.272124230036556	-0.00414996233242717	0.0140176390375276	-0.00485133747037988	-0.221866215286433	0.0142591402443171	0.169752130395146	0.0860758534426976	0.165493299362703	-0.0878154219940739	0.0130352473726058	0.0371411128604872	0.0115205063973019	-0.0429010938872132	0.0432515277232803	0.0699935107957321	0.0377713433762216	-0.0656018600462017	0.206700952680931	0.0664177337701182	0.205143901816546	-0.0660694659748616	0.267976117598081	0.0414438838006373	0.268923582125744	-0.0526411208928041	0.22554356316076	0.0337207937554407	0.221016947308911	-0.0356451645683321	-0.221998121552214	0.0136254644233414	-0.204161389811239	0.0333690380391386	-0.181699173534536	0.0493137423965482	-0.154116610656341	0.0593708761628718	-0.123759219136614	0.0658942628481421	-0.0930479169498058	0.0682545447547864	-0.0602240979109254	0.0662399283206026
129	Mac	0.101268048495283	0.0911500940412024	0.0911833793404658	-0.0914393293561016	0.283276796853848	-0.0103974951661612	0.0259172687567697	0.00250512951663676	-0.222170278192192	-0.00120480986392338	0.16946332643906	0.0850587914844921	0.156454088314677	-0.0906992558093578	0.0141922598988074	0.0387827551797644	0.0117303670544891	-0.0264073114378877	0.0416218328572608	0.0703708005528329	0.0397629170067901	-0.0632752635633678	0.211098289234369	0.060790670185946	0.202557960214419	-0.0726137751257941	0.262458883156166	0.0393282887444309	0.265384741416478	-0.0522812842627938	0.229125350531377	0.0210870697640099	0.233279252583798	-0.0379499868040408	-0.21762472822445	0.00552862263841723	-0.202076386695161	0.0276541682324051	-0.181302874630389	0.0462484705276569	-0.154410489801296	0.0584225512652638	-0.124119818722177	0.0673058298456529	-0.0935368620622083	0.0725057322822243	-0.0605383802080879	0.0708515178161245
130	Mac	0.104144963737006	0.0976440141688551	0.100578993562639	-0.100616641650024	0.279790914146391	-0.00731432600989283	0.0130655225144191	-0.00389326301605425	-0.215455155777264	0.00791961506165241	0.172136459858782	0.0904446542648807	0.165956702738454	-0.0939530334673957	0.00833518752511647	0.0342441591679369	0.00480756486884159	-0.0340009432331467	0.0305258172510979	0.067288091363085	0.0306405181146765	-0.066178679957744	0.20523117773179	0.0682941445378016	0.201346784181441	-0.0716625694809601	0.272034784306977	0.037693607488447	0.267269247828353	-0.0546175912275282	0.230546443489806	0.0327706641875282	0.226850611425075	-0.038777547950308	-0.21818326972563	0.0084914545889672	-0.198958162174837	0.0263402002877236	-0.178638666918353	0.0460105179805842	-0.153817522453651	0.0606757517021259	-0.123224629909246	0.0674878494117872	-0.0924679180785899	0.0736836090684659	-0.0594559778582623	0.0718510642351519
131	Mac	0.102229784507015	0.0828159203827903	0.0985524616408655	-0.0911323308720687	0.279537927090691	-0.00317995219309991	0.0291119216037202	-0.00591342022311939	-0.220576240580509	0.0101356398676445	0.162360747626251	0.0804595743377504	0.162183203539365	-0.0842164470463954	0.0180725382313423	0.0324736996223416	0.0184794633963581	-0.0371806945844804	0.0446816930240732	0.063112051816786	0.0427331453278269	-0.0666750141186137	0.203090892574217	0.0631802638912157	0.20451960812468	-0.0604716338845393	0.256026592925401	0.0451056506374648	0.255441107993496	-0.0499145786410258	0.223531661698163	0.0244254570744066	0.224307139448576	-0.035833778971034	-0.218706858327558	0.0106520264104466	-0.206982993965146	0.0363101782998285	-0.185762732032165	0.0586232846007551	-0.157427961454542	0.0750009763738602	-0.124772181342619	0.0820813480019974	-0.0923901083820317	0.0811607513762015	-0.0593145161434332	0.0733647466392999
132	Mac	0.103186679744853	0.0897770145566053	0.103619916689607	-0.092122912164528	0.28712064904919	-0.0108560238018128	0.0164225259061112	-0.00550451794094024	-0.217990045987645	-8,63E+10	0.175717758488392	0.0802715186637596	0.164465097571029	-0.0812167851534726	0.00914758778208527	0.0350556711554198	0.00770769943181248	-0.0376788197737538	0.0379913421186131	0.062785573861458	0.035589345260766	-0.058462300496214	0.203721825634306	0.0635475774485035	0.205039766029142	-0.0739131429210667	0.263776021717683	0.0340765441606422	0.266210564629228	-0.0468491144472336	0.227165989862678	0.0226691571965611	0.226047965777424	-0.0339222457399154	-0.213262243422054	0.00426789710040904	-0.202465791348181	0.0293031398208036	-0.182436561825885	0.0494929840952227	-0.156686312862604	0.0663366051964062	-0.125741448811427	0.0744847947047864	-0.0940122080015711	0.0775366896174147	-0.0608825299947317	0.0715382343594232
133	Mac	0.104531784908379	0.0852851045428526	0.104955892281664	-0.0903610060350205	0.282540376790834	-0.00436165742120744	0.0170430064966	0.00164131912410267	-0.221720966704594	0.00265008583279192	0.171877865600476	0.0793543409443744	0.163276919582332	-0.0872652757467087	0.0177361234925452	0.0329767444089855	0.0115798236544847	-0.0251806990856435	0.0451534522987115	0.0548854310461991	0.0382061265331597	-0.0575455895002142	0.211617178918367	0.0603675265484254	0.208668980898406	-0.0702033951439488	0.265381702931134	0.0366438325488654	0.267945583939561	-0.0446492932717904	0.224602641982622	0.0282847485849069	0.222978320852076	-0.0435874825504917	-0.218639318806724	0.00934097872644157	-0.201908134125715	0.0302333032185172	-0.179707628647286	0.0482042193687109	-0.154966382846808	0.0659105974934865	-0.1249272160633	0.0721414116671835	-0.0937847644765837	0.0720400624466756	-0.0616340698066645	0.0663062127883463
134	Mac	0.107896398320022	0.0907657636007256	0.0984996620797101	-0.0985879001366406	0.276639884189988	-0.00827448016554598	0.012576235415953	-0.00325533549435118	-0.218431490301989	0.00820919801812174	0.165433796758044	0.0838656082385903	0.156863344587851	-0.0889485496393253	0.0146106975624533	0.0379248790209736	0.0109234371594825	-0.0363700767858406	0.0404698082811593	0.0613430796286443	0.0383669134510943	-0.0624302125353139	0.209834123048035	0.0650666534725304	0.203305832096329	-0.0665752358354294	0.270391094168954	0.0373731281874097	0.266305670920166	-0.0450189150553627	0.228609677565893	0.0272996843575824	0.225545176588928	-0.0344855676378043	-0.216889545985578	0.00814128882533255	-0.201342009599095	0.0303854622041093	-0.181122516162817	0.0507951911037026	-0.155847902620385	0.0684867358338161	-0.124413577457336	0.0729840309172065	-0.0927912172817961	0.0760666157249433	-0.060225935148653	0.0699568204495907
135	Mac	0.104963675966989	0.0845294201728412	0.112310228098115	-0.0904628496633985	0.278679610892954	-1,34E+10	0.018198348828253	-0.00650730432697756	-0.225785065972762	0.0168944367926319	0.159942970567783	0.0787296625935388	0.177029000808119	-0.078022443042721	0.0169240207544982	0.0303836788848553	0.0166429666732615	-0.0400036005294939	0.0396848474657409	0.059926899790595	0.0427989098522186	-0.071797903988422	0.198971179181213	0.0617802166232078	0.205322722159944	-0.0641742111869869	0.262002773609026	0.0374859288345117	0.261446916737115	-0.0453794804525629	0.224970119337655	0.0267147131542309	0.225114675299863	-0.0344866063563872	-0.224669555000688	0.0179174892731703	-0.205393557543751	0.0361543224200179	-0.182887149384879	0.0538661887473045	-0.154092128302617	0.0635467469770975	-0.124064442917719	0.0729201518837493	-0.0935661525626955	0.0726055138203815	-0.0609414566202318	0.0681905677510718
136	Mac	0.113942080391653	0.0906460911664304	0.099127849055133	-0.0947606649830569	0.279096974142675	-0.0106401084636098	0.0117485451983062	0.00319112586478613	-0.221282322499415	-0.00384187669471048	0.174583187092204	0.0871069777328913	0.15924914352352	-0.0897716350933362	0.0113222373247639	0.0377692180352006	0.0121413867450065	-0.0309552972817542	0.0412556359565081	0.0684321844936691	0.0428472924041748	-0.0651464040031668	0.20953519175154	0.0576802210755422	0.202145765798957	-0.0717605087622228	0.265770284634358	0.0323218096437386	0.266700370064154	-0.0453951211244394	0.22272957676642	0.0275129099024624	0.223557081560897	-0.0416154805561953	-0.212794055958639	0.0020324146081456	-0.20088197807291	0.027451099161591	-0.182766024327058	0.0489502094674219	-0.155908547992342	0.0623179933581812	-0.12528923425191	0.0710993652939832	-0.0938029852508728	0.0756181624323193	-0.0601092745233463	0.0748263470952738
137	Mac	0.107374567468669	0.0808767313722318	0.103190368997908	-0.0933608838485774	0.279806449797171	-6,04E+10	0.0237050999933228	-0.00641995489079383	-0.222667948082365	0.0139882818125864	0.165405181821881	0.08074101110998	0.169298328873922	-0.0860756852886645	0.0187561376592895	0.032608280867256	0.0175806060203378	-0.0409114640480652	0.0476356846950718	0.061388207648997	0.0429368678374928	-0.0699397646771776	0.206661758851618	0.0624015802253372	0.205616087295779	-0.0653973494034672	0.262643354774303	0.031698938054269	0.265493118359106	-0.0383544933841976	0.220075659484415	0.0303749007806607	0.223459882125368	-0.0317003354514467	-0.223556685489708	0.0130665235578708	-0.204891357803245	0.0325788807887533	-0.185092309577956	0.0546143861316376	-0.15707232672965	0.0675493314248123	-0.126579366424899	0.0731190556039163	-0.0959617848094659	0.0673929685504915	-0.0622406255781301	0.0642599238490838
138	Mac	0.105351608671956	0.0931327499090428	0.0925468965747073	-0.10020371268188	0.283881672652328	-0.00777869426236753	0.0196977396155985	0.00226605256568075	-0.218033802020547	0.00315487204137922	0.16678660515527	0.0827623672528072	0.172171501377862	-0.0847316917437811	0.0118588035778021	0.0378179685617329	0.00164402700953707	-0.0365805120046208	0.0344448187381902	0.0636542701498446	0.0316593089955776	-0.0639856691470626	0.210482673848045	0.0688557223524208	0.2118081461225	-0.0679124123296306	0.271369557379658	0.0322073287558084	0.269552078150699	-0.0514772395183649	0.222933353714495	0.0246133294211478	0.225886947126453	-0.0371500712286301	-0.215317856711292	0.00495150568949586	-0.197794993993175	0.0262248649689647	-0.181205063613827	0.0479871477033141	-0.153726169620477	0.0580693864944171	-0.124697040841047	0.0703030090796189	-0.0952350342719339	0.0710147196686272	-0.0628380445354305	0.0649006738621407
139	Mac	0.10293948752872	0.103307800569672	0.0933208629566517	-0.102335205954168	0.294627746683569	-0.0105047900846026	0.00637488722437577	0.00149823285074732	-0.203894894480962	-3,67E+09	0.166442916702093	0.0905104850869055	0.164556046501308	-0.100716219319603	1,37E+10	0.0391665422025986	-0.00557588607600834	-0.0319804294677721	0.0235624045354369	0.0722653756823752	0.0233752016198441	-0.0592981390355376	0.214330742645369	0.0703966968344003	0.206571373835035	-0.0719127767787378	0.280865502050531	0.0347455264571245	0.274516998045546	-0.0587815932152665	0.228266420298146	0.0288671289090689	0.230209596357856	-0.0424334201625276	-0.20781716680671	-4,60E+10	-0.194039255420343	0.0201026372309371	-0.175643979926444	0.0413962502224001	-0.155561995195325	0.0611385882904615	-0.125763653247115	0.0693403180122485	-0.0951731203652835	0.0761965622704478	-0.0620252311779049	0.0697046076769485
140	Mac	0.0969528784498681	0.0940044754031023	0.0995328035675043	-0.0944249271701642	0.283428001459696	-0.00678538025961901	0.0166347466538133	-0.00174198527586534	-0.218767319371461	0.00578660036719576	0.165801305615816	0.0896250147666537	0.165919659687528	-0.0830737954602676	0.014263319177781	0.0358608154373083	0.015907620421409	-0.0395892390546002	0.0368407328136635	0.0732833732910653	0.0372958630878742	-0.064936779379341	0.200239526554245	0.070199513193612	0.197630146020169	-0.0679709931518809	0.268385045394752	0.02800307736234	0.266902715256565	-0.0505010920619477	0.227287155604589	0.0195351773801077	0.226158938762583	-0.0401773894220175	-0.217753323136413	0.00710189920800155	-0.20134387231912	0.0286230621259624	-0.181388536498516	0.048400767856602	-0.154957553986157	0.0629194814630866	-0.125164640316624	0.072883593285846	-0.0940557034165417	0.0757944632082927	-0.0606320209567043	0.0716116589754908
141	Mac	0.0999321017176849	0.0810495692141156	0.100004968863307	-0.0867443511702829	0.287452342949825	0.00225303244564122	0.0175300570578012	-0.00886683383927917	-0.215388821539867	0.0134585263394222	0.158282895082239	0.0784170118265105	0.158720914049259	-0.0813679711665518	0.0120188379060589	0.0383758882485418	0.0121326181189398	-0.0437850091853307	0.0443374114632361	0.0602426905616234	0.0423531018579647	-0.0684671720701437	0.20446648479054	0.0686797192576834	0.206123703785397	-0.0640163829822097	0.261949829180286	0.0465937825620707	0.261018084510795	-0.0588282692660843	0.225980419965604	0.0287310633849247	0.226799978784834	-0.0378032678763749	-0.222440552591634	0.0120987847112606	-0.204896076230014	0.0334522410713573	-0.183887238176323	0.0541617138415726	-0.15762063210121	0.0719674387299677	-0.125791871626273	0.0753623913321055	-0.0936878228918796	0.0741184526472203	-0.0596158298775885	0.072262809670207
142	Mac	0.101561953144246	0.0937747231497221	0.0980932310786806	-0.094847621345146	0.285126858991844	-0.00736945754129832	0.0153591252174137	-0.00567543204050245	-0.223947884246233	0.00199182760945279	0.158654635728852	0.0861936924757336	0.165549884797351	-0.0892236220646258	0.0160318575553896	0.0315983841516007	0.0114647102993538	-0.0392961231530948	0.047051241869395	0.0647065855401045	0.0413037980988249	-0.0702567180137993	0.20209400613979	0.0651265546036475	0.206471179277713	-0.0697066011584297	0.268873470800357	0.0335001578764921	0.264063693839367	-0.0508160789956218	0.225015908315592	0.0310094329345691	0.227366793671862	-0.0364032431182094	-0.218987797192955	0.00762913182507846	-0.202779453403848	0.0291902104549263	-0.181379083882032	0.0472696510071864	-0.154242357389159	0.0605493525095644	-0.124849809614782	0.0711722840110496	-0.0941387229980125	0.0738703287955369	-0.0610749243940017	0.0694888454347606
143	Mac	0.0887029508460217	0.0932967727146168	0.0896184634725713	-0.098552352541241	0.294341767289036	-0.00775521448096161	0.0127582847019924	7,50E+10	-0.210584631566147	0.00193512258820717	0.15825647129466	0.0920691711848384	0.149184777303527	-0.0952947089309809	0.011861393470051	0.0391091940804871	0.00699490370482074	-0.0337218792684643	0.0345974299626995	0.0689869704468783	0.0321579888587062	-0.0702229094102546	0.205272776600342	0.0679015534484246	0.198973224325416	-0.0779363040630197	0.283047062698698	0.0351201291786074	0.27724768621388	-0.0518261529014763	0.230761216699638	0.0313352484941745	0.229548048653464	-0.038266036264149	-0.209882435585171	0.00413332944142391	-0.202161422457114	0.0287896693477111	-0.181701347903479	0.0470602737049471	-0.154915357024291	0.0606964175024795	-0.124726114833557	0.0697397541720854	-0.0941331049910742	0.0742377179906691	-0.0620170260190887	0.0677778747474125
144	Mac	0.11289774144426	0.0912295920828733	0.094162235396748	-0.098094742297634	0.292748763692255	-0.00891140253772892	0.0130975497251251	0.00589697232374909	-0.215338331061505	0.00348370644017516	0.164398901526978	0.0908188189642243	0.154577864427919	-0.0897151332095651	0.0175611882622404	0.0404810685402293	0.00860547597460326	-0.0282596035030944	0.0435139396764119	0.0660367187129162	0.034050304663627	-0.0672579952629458	0.203073735408925	0.0690056437517125	0.20193391173206	-0.077411204714505	0.259020317428599	0.0428295783019924	0.262455966620189	-0.0563659351131659	0.232683758491664	0.0257412876399898	0.227939485191578	-0.0430077901158524	-0.215010465679664	0.00389229928269697	-0.19778574378928	0.0249998326611572	-0.180468114830924	0.0470469374163678	-0.154799561417473	0.0590957935419688	-0.123544932683732	0.0675340563129259	-0.0931499818560912	0.0757084730105004	-0.0601904963734252	0.0740892444777494
145	Mac	0.102168464810624	0.0921545657463969	0.0973487780491617	-0.0900716693188887	0.283740906528871	-0.00537998886312796	0.0264495055727508	-0.00356579101299607	-0.220188081871809	0.00524457177095109	0.162652134408401	0.0881903549446597	0.161395518678381	-0.0905139872789094	0.0122094820405406	0.032284354387331	0.0152610783270006	-0.0357004099945914	0.0375692910762418	0.0643081406184726	0.0402390660546763	-0.0574790029130981	0.205655421704663	0.0631277489693493	0.201216823570385	-0.0656823051599241	0.26599803861062	0.0375771056506171	0.265368064746122	-0.0519684270448363	0.230122409280073	0.019787978897422	0.22969604945223	-0.0407385514537564	-0.21873861767212	0.00727642919330379	-0.203152884966597	0.0293600278630586	-0.181348770018051	0.047301219118106	-0.154947968038739	0.0625065260911497	-0.125779427553781	0.0727616093459603	-0.0943119385192326	0.0723374392941704	-0.060615920700239	0.0714152224578713
146	Mac	0.111186078606453	0.0997075542830411	0.100553352677215	-0.098893621834306	0.286622068271554	-0.00629059156704423	0.0145734206982382	1,85E+10	-0.210841933795557	0.00199732143587002	0.160941685384601	0.0942551902681185	0.167156833260708	-0.0915245645427678	0.00611147002819212	0.0372962592272898	0.00327800521492318	-0.0391313467422316	0.0307712333996515	0.0728232144766462	0.0290017386216237	-0.0631024059726033	0.206218590388806	0.0663349933487578	0.204462027745292	-0.0696070560780222	0.271122124661964	0.0275177131092329	0.268172429689764	-0.0522576203874773	0.228030965668565	0.0254595254625631	0.225578224451447	-0.0408059024565445	-0.207765449717139	0.00152856870685278	-0.197277961358819	0.0271370074012295	-0.182010703791643	0.0487625839665347	-0.154924394088341	0.0617743718624063	-0.126033590417514	0.0751924697775898	-0.0946757001550624	0.0775382443203146	-0.0613762443545733	0.0716668076110918
147	Mac	0.096229635390465	0.0889911088846056	0.0983210841171768	-0.0947685568912629	0.285107489695727	-0.0110321410558427	0.0156157594515403	0.00250643331418956	-0.221302571717126	0.00376838408681154	0.149396119284219	0.0816829733301451	0.163609852958703	-0.0896664451637756	0.0151427597553783	0.0432954629333603	0.0120717993661144	-0.0343700771211001	0.0473326399130841	0.0682300919494561	0.0409099849553516	-0.0625615470515063	0.202687275953669	0.0616992790758809	0.208527374827103	-0.0689590929241587	0.268355565856534	0.0339362214882456	0.265381698601106	-0.052066405100808	0.223706969623894	0.0250998074269145	0.22445180944259	-0.0402495610445844	-0.217291146749212	0.00791680132563967	-0.202522975030085	0.0308588128637117	-0.181513674452694	0.0503578000603696	-0.154131495210369	0.0638872108033477	-0.12402208998922	0.0736410115852682	-0.0927130868507811	0.0746600834513195	-0.0587977069328612	0.0709901481533098
148	Mac	0.0966798701051115	0.0980022920610149	0.0909730110169347	-0.101348577628513	0.295194046003525	-0.00776643568104705	0.0121158953221047	-0.00680581580053892	-0.21217643234899	0.00523318833492907	0.166125763132294	0.0872083068600745	0.153455995517468	-0.0987591690359851	0.0102343515924503	0.0181952047288525	0.00502618365505867	-0.0395869508937849	0.0271104054101559	0.0668564090559931	0.0265973813192544	-0.0749030292542008	0.214476081398734	0.0704444641187175	0.210365272304824	-0.0706050872338549	0.271108796703139	0.048797112958269	0.261783071627523	-0.0546262025901038	0.236799663020175	0.0390970667527228	0.234188998998737	-0.035250139371687	-0.215747855781061	0.00914514993102756	-0.201579080031475	0.0320765427251324	-0.180140974393065	0.0503390541633242	-0.153517505306916	0.0635259613739309	-0.122764857901059	0.0665795285233037	-0.09131059032464	0.0689133317650384	-0.0596668413704069	0.0660319606044513
149	Mac	0.110614131105021	0.0933549613436536	0.106745294319967	-0.100380831630896	0.281006338938372	-0.00876795392778866	0.0118424168623822	0.001586972683161	-0.204691922259353	-0.00463973086508573	0.169456094150478	0.0833993505079028	0.169123667513335	-0.0906536000618866	0.00873697903432392	0.0442189279674349	0.00541610513130718	-0.0311874268358344	0.0317174083325427	0.0702812841143828	0.0314428185398192	-0.0674901366968832	0.205714302097851	0.0601199176351111	0.201968491275049	-0.0741700087877978	0.268020444164552	0.0272531057957388	0.264386661966371	-0.0482202627891306	0.225387348236668	0.0241179055972515	0.225272796773098	-0.035091971220478	-0.211423672538022	0.00470947832295504	-0.200648452234314	0.0270578059932933	-0.185109698463663	0.0512888071414291	-0.158342446126401	0.0676166830281095	-0.126617503645771	0.074532878218844	-0.0946280652686772	0.0772489301691016	-0.0607477957106337	0.0724887263840716
150	Mac	0.0955095613826128	0.0926595216731243	0.101349847794439	-0.101482091573823	0.289385884188422	-0.0111957667040449	0.00772603363246493	-7,23E+10	-0.209504288638664	0.00298077705310385	0.160194868300144	0.0893314932777597	0.156282579179895	-0.0949601263917324	0.00148748694562017	0.0411609117574426	0.00445336850644731	-0.036572730624077	0.0307405011300527	0.0671301344409186	0.0304003264628213	-0.0689861946444474	0.202038301386842	0.0667267525297238	0.205180278878735	-0.0725757740889472	0.273328847294462	0.0405454516663524	0.276270218827188	-0.0502332470316231	0.234262803172523	0.0244673028617863	0.234106823534175	-0.040271230419933	-0.211643047608577	0.00275717195801706	-0.196031508013563	0.0248000165535945	-0.181622337189436	0.0479442995488873	-0.155613127475385	0.0595227697414911	-0.124529456122435	0.0676601341023846	-0.0936953516700007	0.0740616544030901	-0.0608196253326749	0.0726866838478867
151	Mac	0.11025253663828	0.0899365943137008	0.117928324733091	-0.0943917268284451	0.272244591735009	-0.00521425190899154	0.017796957621674	-0.00208968289075254	-0.220496128557941	0.00541508937679317	0.155432432087133	0.0867606878438934	0.166929808495189	-0.0853067296768619	0.0170660835814528	0.034875751631121	0.014378788300605	-0.0350748574277929	0.0448541194274046	0.0683330116165674	0.0432895096883041	-0.058893606035473	0.201085923679305	0.0588185455241703	0.195467318242201	-0.0684924189725318	0.2592494269562	0.0355794751854292	0.260860493386983	-0.0464862372769188	0.226668362761814	0.0182825732661075	0.223814825488993	-0.0431381607191061	-0.217285711866751	0.00841822510527808	-0.202756122699658	0.031862545125156	-0.185236119331789	0.056149299351529	-0.156753679166618	0.0709204294862201	-0.125221480094106	0.0811443759997997	-0.0930304749885741	0.07813520259965	-0.0592902719669701	0.07373242951868
152	Mac	0.104624322944883	0.091831205917651	0.104346721228044	-0.0993901572732063	0.287384272264056	-0.00572473364415183	0.0119800159364885	-0.00718667840633557	-0.213094006851785	0.00368322879175502	0.15849728799344	0.090811695729883	0.158352899051219	-0.0937565415779231	0.00947439354823985	0.0367512838641576	0.00470132902971197	-0.0406520293157403	0.0371668131956236	0.076451558922625	0.0376364811026213	-0.0748530570837253	0.204937325059624	0.0666733071658842	0.2056652524135	-0.0713790479801243	0.264953144300537	0.0386126162143524	0.259872136836319	-0.0554266317926917	0.231162854486978	0.0289256522974607	0.22997075329592	-0.0345902535018452	-0.211321818853126	0.00394637656271625	-0.199074890720984	0.0283548908412344	-0.182258937530708	0.0505779920360703	-0.15672907991763	0.0674628975438946	-0.126028304732063	0.0760198025185748	-0.0943146537467608	0.0756750112475401	-0.0608551189939904	0.0705744401608653
153	Mac	0.0973657146610942	0.0908141707060304	0.102642184081617	-0.0974698088321742	0.285218404227964	-0.00261383460441611	0.0226479756780284	-0.00756780092894305	-0.211743199334044	0.011767534829723	0.149624540277593	0.0875296577251809	0.155251755029057	-0.0915891332107502	0.0136880482243091	0.0386089458046587	0.0163462790140535	-0.0509283382807745	0.038560195003022	0.0632678989692788	0.0409993320451267	-0.0758013743555531	0.202071470423588	0.0625580572745623	0.204544661308728	-0.0701126888973804	0.263730358742804	0.0436347900530791	0.266391003660371	-0.0459408871981426	0.226678449843904	0.0285168355487077	0.226409004090822	-0.0332305656581994	-0.213514676302066	0.00778632318034185	-0.203502298610697	0.0329984802075433	-0.186493406825269	0.0572782818548145	-0.157390463288708	0.0690498520454845	-0.125779197876488	0.0761340760977233	-0.0938948934730199	0.0791351563275165	-0.0604649360538388	0.074593238858341
154	Mac	0.0846331795420834	0.0878353308500241	0.0909237774203603	-0.0992707863765024	0.288057689109172	-0.00171164263508232	0.0224199915822703	-0.00281631101990352	-0.217188254468765	3,79E+09	0.1673912180348	0.0868447472330831	0.165227959986584	-0.0958797475194153	0.00967428246660614	0.0366217711970194	0.0177850352226298	-0.033100809176686	0.0407211226823125	0.0623174431088661	0.0391131516763936	-0.0726125903984124	0.19749378970306	0.0647218066426232	0.200152936210215	-0.070271576064878	0.270971233687033	0.0335485427498498	0.274672510616116	-0.0493829667081714	0.227330628875145	0.0255083458439182	0.226606432858538	-0.0355689243094098	-0.216275961325046	0.0062987155405302	-0.204069484233896	0.0305397401923862	-0.183629950651294	0.0509908425793551	-0.156004234358164	0.0644122894203541	-0.125094394826706	0.0732279882706061	-0.0938241418500115	0.0771693074208203	-0.060849393447629	0.0709368915872231
155	Mac	0.0988117804113083	0.0921338128165916	0.0993037768174681	-0.0995629551505958	0.282915113331502	-0.0062349983204201	0.00794061001559944	-0.00247230793760037	-0.209617658519419	5,19E+10	0.165759423486227	0.0880860231919291	0.169823812760031	-0.0942671619109903	0.00536616739113234	0.0389060506147979	0.00431276380743122	-0.037828715520319	0.037739794501618	0.070413169625809	0.032644738443614	-0.0732812485022878	0.203961690939545	0.0619083891016239	0.208366983433295	-0.0725723241379164	0.267505790573986	0.035356422816988	0.272611585297908	-0.0477866504827643	0.232279950303075	0.0264205659388852	0.231406455077861	-0.0374898971715567	-0.205651160946803	0.00199063620544948	-0.200191788161453	0.0278416782415706	-0.183364354137866	0.0484910483106463	-0.157483909789628	0.0636694942515534	-0.127109200482259	0.0730768121802614	-0.095383836375021	0.0760045670650307	-0.0618995844669099	0.0736536895487429
156	Mac	0.10368616882484	0.0939896639330949	0.101853181244906	-0.0985003303991155	0.287680510814377	-0.00389597639544743	0.0141758033148659	-2,21E+09	-0.209501982400138	0.00563976173280224	0.156690010132275	0.0926391563848815	0.15510034349038	-0.0907205521529523	0.00607989023304418	0.040702528579381	0.00714783432517487	-0.0370176822718913	0.0316246831037302	0.0741716390391248	0.0312604782546301	-0.0720386508174049	0.208718178732326	0.0666740338909522	0.20519310301968	-0.0731010873068397	0.273170502493655	0.0370289369210532	0.267710755873861	-0.0591227193872532	0.235772624062982	0.0285075183147181	0.231018336308066	-0.0396234526687763	-0.210737377837199	0.00332397820351274	-0.199083770839877	0.0267118677188302	-0.180542741126499	0.0460276129406794	-0.155901234092131	0.0618709551317774	-0.12617266002698	0.068972249283261	-0.0954326232478064	0.0713879338647782	-0.0623216656226594	0.0662032034919504
157	Mac	0.0978677362025846	0.0945105705727153	0.0999640814040026	-0.0981370312573064	0.2883145378931	-0.00437108060901348	0.0107888128741939	-0.00462536938265501	-0.204956694868389	0.00985961241183487	0.172692470164912	0.0865620537263492	0.175157495744238	-0.0899799685758934	0.00192179964816828	0.0380088741299053	0.0033550503758668	-0.0405907452230655	0.0285452251174228	0.0665910698394778	0.0254763896195496	-0.0736926980701453	0.211257774616765	0.066089771873898	0.208345594024295	-0.0679201694723664	0.26654846189534	0.0420632005705149	0.267638794393365	-0.0527160985197281	0.233530242360623	0.0263175907031436	0.232178787875392	-0.0357896706133946	-0.207471036229028	0.00586325320295776	-0.200183446975539	0.0300002965407375	-0.184237223112025	0.051034476225485	-0.157659273001068	0.0628262545231741	-0.127508301863279	0.0667744248589338	-0.0967876388313879	0.066143596912624	-0.0634850817938683	0.061197763083901
158	Mac	0.103400533909778	0.0914533654508579	0.108545732682973	-0.097484378595056	0.285148221691333	-0.00447649372436651	0.0149173820947963	9,07E+10	-0.213015880637601	-4,14E+10	0.152188438651988	0.0846820553483462	0.157418550236717	-0.0946870567513003	0.00853975072800999	0.04020773140631	0.00787578537681917	-0.0411457690173155	0.0381594846781786	0.0725115651340983	0.0338052442457637	-0.0707149168077044	0.19765577219266	0.0645333863496728	0.199756417048831	-0.0688857994091304	0.272349688995187	0.0313963817505261	0.268505243101035	-0.0499792728651862	0.226683322958951	0.0253676685631428	0.22936341854536	-0.0365729293659317	-0.211456569996494	0.00423943457821396	-0.202985455326426	0.0292263248878377	-0.184523296562647	0.0506051544232452	-0.157015416031878	0.0643420135629463	-0.126295651168566	0.0742831719501425	-0.0946789163797774	0.0800307915420232	-0.0605295829819214	0.0756609521150038
159	Mac	0.0996281837160738	0.0910673469873468	0.101176765101155	-0.0998189474131143	0.282978022845873	-0.0040757726511008	0.0155950447505698	0.00424817606891781	-0.208909315915835	9,58E+10	0.156478927351505	0.0849718468872782	0.1586392733379	-0.0923237867438551	0.00720704147672806	0.0416248002980653	0.00672205524777448	-0.0420691790689397	0.0385087652693449	0.0668566086099439	0.0387322889842281	-0.0736741422041552	0.205457551780229	0.0626790985377245	0.199384423327163	-0.0740194937256767	0.268065538776671	0.0400883092581581	0.270836135253769	-0.0505992672296217	0.230852984429654	0.0281096229577156	0.227887577051089	-0.0386170989276434	-0.210269615364816	0.00413758567181363	-0.198542545062636	0.0270605642084425	-0.18144446643151	0.0487845922828452	-0.157014055425131	0.0666448929180941	-0.126597515979163	0.077003327596623	-0.0946603019188348	0.0828419306638578	-0.0598311876969207	0.079746143022822
160	Mac	0.0999335671877346	0.0963901823675763	0.0952626353028059	-0.10457950372646	0.291906016327349	-0.00693278405547281	0.0122081211331011	-0.00379803424028559	-0.209238739290008	0.00806639256922408	0.167940393362971	0.0914395435701862	0.170384029205467	-0.092874141545434	0.00610609207258123	0.0237625285559545	0.00483050528667865	-0.0310319069194989	0.0311176596377619	0.0673193200022043	0.0277860529882529	-0.0756922674238093	0.204887121120708	0.0666582878730642	0.211789642820996	-0.06991029509401	0.265915227626249	0.0483171065701955	0.270331913513395	-0.05068146259722	0.234680793790794	0.0284897335170071	0.236453858135084	-0.0397368852450152	-0.210809887077572	0.00678260937719971	-0.203150717779589	0.031977998026337	-0.183317733303157	0.0517421219168591	-0.15535982161187	0.0633230859037877	-0.125688413877203	0.0708633744274381	-0.0957515041369416	0.0670823587838957	-0.0624054252294855	0.0618305475899009
161	Mac	0.104682246081876	0.0954423766405258	0.104132837960557	-0.0951695279455949	0.280151713357483	-0.00988037786195996	0.0140097657912858	6,20E+10	-0.209915371131832	0.00591656207819018	0.166165318215335	0.0855118103547862	0.170297340625618	-0.0953333722130422	0.0043385659240356	0.0337721710661113	-5,08E+10	-0.0375555756711392	0.0328699528375949	0.0667760966545553	0.0375686978125804	-0.0712061440394323	0.204382862816338	0.0714023587724543	0.203968221110175	-0.0763278283516677	0.270957824012999	0.0474378246118583	0.270650347528575	-0.0620418805385634	0.232688743011017	0.0330974932177277	0.232486946832305	-0.0382022091019253	-0.211955496115185	0.00259036160013361	-0.197840506049858	0.0260076696243905	-0.182320456760583	0.0480016324412093	-0.155499469337656	0.0612899718354335	-0.126609621944126	0.0727676388577117	-0.0961414402828848	0.0719859006277478	-0.0628167258614074	0.0656072510969057
162	Mac	0.105561249476309	0.0933572520145818	0.102462141986746	-0.0965320851257821	0.28944639096904	-0.00421781267194994	0.0171868630025389	-0.00439646690579426	-0.213476526438997	0.00927147942398778	0.163000090592167	0.0899468569807528	0.160416397977932	-0.0913896569983628	0.0070168181626039	0.0374891620278375	0.00668496912139887	-0.0368975574828634	0.0378704161782475	0.0683606229074385	0.0377124187041703	-0.0718387341766094	0.207253005858947	0.0709711762096526	0.203018395092755	-0.0694054756514428	0.271526871975885	0.0381529636448214	0.265931170305542	-0.0563624881113441	0.225602257588346	0.0286040972362714	0.221694076259401	-0.0373933362160465	-0.216759639453853	0.00794181445488149	-0.202259947985361	0.0301588803773139	-0.181311852839036	0.0480777235781073	-0.154306280158064	0.0611165419347775	-0.124421816955297	0.0695833828173774	-0.0942487620300037	0.0721605908475955	-0.0619601165099815	0.06557971623295
163	Mac	0.101156672083757	0.0869599109200365	0.104299545825485	-0.0985365531426601	0.282117768283944	-8,87E+10	0.018185218809678	-0.00303150954744513	-0.206030059809129	0.00575241016862794	0.156361820246341	0.0871879648028654	0.166682948538146	-0.0891267102745321	0.0102556912000803	0.033446577380877	0.00343354775521427	-0.0347935661054152	0.034719473450399	0.0611761080037651	0.0307929308835735	-0.0719622974494416	0.203984305805284	0.0651954325919232	0.212901772884206	-0.0718219994893241	0.268321435493034	0.045472317701293	0.269305999815869	-0.0553703873238692	0.227992645240777	0.0249991253526832	0.231192701984098	-0.0402532720242897	-0.209548360701844	0.0079528243916633	-0.204961486669431	0.0326814287078029	-0.183906964401805	0.052213022177172	-0.156201387840012	0.0659340586161897	-0.125501070377924	0.0753630293964175	-0.0939707937651825	0.0779520141118328	-0.0606412365088295	0.07215119650802
164	Mac	0.0942875200686747	0.0919030746814655	0.0940892860057511	-0.0936643582970997	0.288060018188851	-0.00787805080236794	0.0161961368438652	3,99E+10	-0.212676855738491	0.0014040766866688	0.154001977435841	0.0875479918893232	0.160413337012526	-0.091638118139036	0.0104418994276046	0.0404785632235646	0.0123264900456495	-0.0326893702893882	0.0473649149623306	0.0696977328106636	0.0283106880044219	-0.0661267640966624	0.206507316234546	0.0631907953311716	0.204055254227776	-0.0693859733015028	0.269110899932837	0.0389533373106099	0.26409116229447	-0.0571564214682852	0.235649653242082	0.0230035581212543	0.230918059923908	-0.0399707316919515	-0.211608827000447	0.00344849210288987	-0.199334884633507	0.0271185632400915	-0.181509201434383	0.048155797947686	-0.155760281156244	0.0630677175610658	-0.125639766067772	0.0728340094822152	-0.0945169500490491	0.075614606890696	-0.0608495307322096	0.0708488177322143
165	Mac	0.10006959950227	0.0914847795168689	0.0946629251562819	-0.0959531156138954	0.278703280534152	-0.0107207470381873	0.0192265218180433	0.00694453614006837	-0.212013161305281	-0.00339929813837154	0.159489520323346	0.0886474920475311	0.160179014965566	-0.0926388426347247	0.0126681792676708	0.0412284728230887	0.0162896117010038	-0.0276769712446165	0.0438064027783524	0.0664696932020467	0.038185775632136	-0.0649425423550102	0.209506199891268	0.0606820535336129	0.20084669347118	-0.0738065939344982	0.26288278058287	0.0421922478231951	0.263263307816213	-0.0579440551501979	0.231701718514312	0.0234013747039872	0.225532024273601	-0.0424690282426131	-0.210651672097449	0.00439158887390193	-0.20227542318564	0.028935451512643	-0.182265788631097	0.0489541818198572	-0.15626006349219	0.065696416007765	-0.126487531884085	0.0784084835632143	-0.0938920238930124	0.0782112007942958	-0.0594324017466198	0.0777305186511295
166	Mac	0.106263678231498	0.0931037756286338	0.103350548348034	-0.0947214228681994	0.289008327105752	-0.00523757656565087	0.012689719159991	-9,91E+10	-0.207883843533696	0.00664812477025186	0.155409800437224	0.0906380503918924	0.156387908242802	-0.0874778560271174	0.00462713316981762	0.0356567854921875	0.00391936965827838	-0.0401841470958244	0.0388281958989582	0.0633726251246699	0.0354739154258187	-0.0714928260378744	0.213364928880991	0.0614443876511751	0.213424815482546	-0.0671232573637335	0.265083860924926	0.0421118431437884	0.263546592776776	-0.0565983672089451	0.234253486001041	0.0207628687876586	0.228548754137452	-0.0316484883874831	-0.209695181092551	0.0049566097504959	-0.2013059951627	0.0291531421119923	-0.182829923448316	0.0494019519629602	-0.15653806391176	0.0646667290115279	-0.126426399205031	0.0748265050793868	-0.0951400332567561	0.0769210444110755	-0.0621621055055701	0.0705581210706909
167	Mac	0.104614522622973	0.0914426602364502	0.1013901703278	-0.0909042878325496	0.279447753327241	-0.00250961643943515	0.0206240288916749	-0.00145838421721494	-0.216248069385396	0.0106147285091419	0.156112020044214	0.0859260637822668	0.153345860072529	-0.0874785129962011	0.0162572696082389	0.0320314112684311	0.015869565859132	-0.0379498068344636	0.0423613535540976	0.0674301549628587	0.0414444947660519	-0.0696227164592449	0.206511976553727	0.0590669025860957	0.206376799745821	-0.0627115799019854	0.263435544776287	0.0408294246772112	0.258643396855346	-0.0532206631086208	0.229186874005336	0.0272456920747568	0.225937961424101	-0.0365136411466209	-0.217830067566711	0.0104677017254349	-0.2043636655929	0.0345305997772272	-0.182700961307734	0.0539755017540766	-0.155589863446611	0.0691399235339439	-0.124595237375177	0.0753584083538051	-0.0927114590933013	0.0743280403305523	-0.0588138144120053	0.0727035786994831
168	Mac	0.106659853170242	0.0929842477542673	0.102925922881228	-0.0923601696345829	0.285147231698552	-0.00652729827965507	0.0105076041661721	6,67E+10	-0.214984064410207	0.00281785484712427	0.162828510978151	0.0876573495715477	0.159345282084173	-0.0913943996822551	0.0120329215999646	0.0402874134558993	0.0122176507527579	-0.0359325626835671	0.04288330800983	0.0724683385971949	0.0373546355419533	-0.0699674188664811	0.208463427118618	0.0625959737433665	0.203332027118909	-0.0698086473379208	0.270454157696791	0.0368852792882419	0.263540964515682	-0.0523029284760266	0.226747944962775	0.0222085344358751	0.220979846211505	-0.0374211608729843	-0.21501154686438	0.0059420775257859	-0.202585710133441	0.0296331217439955	-0.182729501518072	0.0494565964999914	-0.155749615551666	0.062543660918725	-0.125252592846312	0.0691710771664679	-0.0938314662395204	0.0713594958941714	-0.060884252211573	0.0692994216338013
169	Mac	0.101259778270347	0.0919089002194935	0.102011984755113	-0.0922130757280562	0.284991838411927	-0.0136992696864306	0.0115765270463075	0.00539045672980026	-0.213138979455659	0.00239469895050144	0.158417081131559	0.0934837855663332	0.15934885432641	-0.0863628133095861	0.00917172645520435	0.0423891227673918	0.00992887309486072	-0.0353134623206197	0.0430389141142959	0.073651464233867	0.0334485497251232	-0.0688715886323959	0.198166204269351	0.067443067195421	0.20498134116054	-0.0718767535983164	0.270508273808953	0.0319428124665394	0.266905509630748	-0.0580363243770953	0.233337916598101	0.0252590373824943	0.230712740383646	-0.0402776400556899	-0.214011865381454	0.00463519718305271	-0.199103894890557	0.0262051382353504	-0.179100191033344	0.046159399720733	-0.155655507841782	0.0643079412396196	-0.12544866563626	0.0721041035076205	-0.0943660260016208	0.0749475290531025	-0.0612944195654703	0.0688607939792903
170	Mac	0.101140266381118	0.089152282669714	0.100032091827392	-0.0969679938682002	0.286848256476458	-0.00316944639345418	0.0123539884612446	-0.0052714721217732	-0.212325576377495	0.00865999443957168	0.165920263502189	0.0842346299598855	0.169210592540441	-0.0888892199223734	0.00882371631999763	0.03410030210867	0.00624030761269742	-0.0408119315024445	0.0372310880454275	0.0648401618973722	0.0297110162920854	-0.075168288031679	0.20391107554916	0.0652157779655961	0.206737597922899	-0.0690909175694098	0.264158527043342	0.0410861149621504	0.263725162854063	-0.0504505421821135	0.234067351604392	0.0334206803855292	0.228901211165468	-0.0347722212727199	-0.2144528663679	0.00737824789016542	-0.202063138453242	0.0308725705008868	-0.182537424049694	0.0506327536693161	-0.155288571011987	0.0637405110251265	-0.125255953947098	0.073107677986415	-0.0944498797960074	0.0748670673235033	-0.0619626491267924	0.0686234182604874
171	Mac	0.103840941903114	0.0894931027901156	0.100988798935679	-0.090252242860837	0.278644043993962	-0.00639341032521305	0.0127418068948157	0.00454172856514747	-0.216969895284106	1,62E+10	0.157058304491468	0.0866613212581137	0.150899356593578	-0.0893852987264009	0.0144931221280799	0.0376889549753265	0.0142834152459503	-0.0322859987474688	0.0428354347835078	0.0659012578003436	0.039326377462774	-0.060141961746111	0.212199245873075	0.0604172559190804	0.205329591503704	-0.0689630350093561	0.274220874368255	0.036985678878052	0.265967547131875	-0.0523736737338198	0.229846522825719	0.0195425904654797	0.223484314966547	-0.0402024195498678	-0.215423571228494	0.00606732275956735	-0.202064371514119	0.0294539610830695	-0.182693272968583	0.0501126931561574	-0.155340001531365	0.0627569402576654	-0.124989012239514	0.0713029088850753	-0.0936480789739877	0.0731620037981223	-0.0599170637820842	0.0711858873215611
172	Mac	0.104534687850616	0.0866592403004742	0.101966499278739	-0.0967182425199226	0.284965447976193	-0.00582100466718014	0.0216952510341945	-6,37E+10	-0.218426215340413	0.00379379264274651	0.158111287187138	0.0848985181869996	0.155451327657807	-0.0918876813009311	0.0129931265648067	0.0397886913834434	0.010691760990993	-0.0303944807421341	0.0439384120300514	0.0654388332541768	0.0361209336160796	-0.067907970132634	0.203817089209474	0.0633344056514659	0.202895808029461	-0.0699327575261395	0.263427397957189	0.0447465514143414	0.266721184803903	-0.0553977040039028	0.229450495932527	0.022668108606784	0.230606867514341	-0.0375956077813908	-0.216945528347755	0.00600729739089333	-0.201788244143138	0.02878624669504	-0.18292754703512	0.0499383222234634	-0.155368913889156	0.0623388705101114	-0.125135849834784	0.07123777180856	-0.0938040652544034	0.0732306214622077	-0.060425819316227	0.0714095175740252
173	Mac	0.103829168317854	0.0938210456532912	0.100798616180467	-0.0948351829116069	0.284879525751421	-0.00957764148289519	0.01704803993374	0.00385512469588879	-0.217670251029877	-0.00150495016977116	0.155285878438738	0.0869911975769197	0.149552882141196	-0.0927468622782583	0.0113411131622626	0.0406101939588778	0.0101167525761948	-0.0355455367168188	0.0424575519263497	0.0704687287932498	0.0370653998220281	-0.0694719103571825	0.209786142747219	0.0586561631537402	0.207740903186393	-0.069074812321945	0.267343052330268	0.0393867836889348	0.265834274200396	-0.0548148281626099	0.233584619440167	0.024753104111898	0.229370974023502	-0.0421927533048578	-0.213862232424113	0.0029251139950282	-0.199154188559095	0.0257588616219877	-0.181318299056509	0.0460393217013706	-0.154678589171256	0.0577994891197386	-0.125030009960508	0.067241917417902	-0.0937963238422466	0.0702845578481967	-0.0604586939547852	0.0721633138611267
174	Mac	0.0945318752355248	0.0921532293754251	0.10148098354644	-0.100811013047703	0.289170620217832	-0.00605017928351929	0.0124209062735976	0.00266396851180888	-0.20895707055374	0.00314346850174273	0.168297622374161	0.0907826137110111	0.157661238575773	-0.0946013941992387	0.0058223114945198	0.0377488680619766	0.00452484831292986	-0.0324741020756786	0.038035880302441	0.0688033812605598	0.0322898796842268	-0.0643005986193552	0.206435589606579	0.0657089621655474	0.20713601725679	-0.0747558548517079	0.272545349660534	0.0397653037655091	0.267132437316096	-0.0580507325800946	0.230181002374713	0.0303102212529728	0.228948798767963	-0.0365975337043222	-0.211673853334003	0.00523435435541732	-0.202727650462646	0.0288628007638814	-0.181420748726402	0.0468812247545246	-0.156680887861671	0.0647279133458947	-0.126564828163151	0.0719280198376017	-0.0948310035228728	0.0713225491945943	-0.0612924257357721	0.0695158945647992
175	Mac	0.101857734230647	0.0910815467474827	0.101055945337687	-0.0966164895403897	0.282249990131342	-0.00194146702337173	0.0168053921862405	0.00254787966517046	-0.213483105538449	0.00552359783113844	0.165480190911419	0.0846729667923284	0.164969876731122	-0.088736585822786	0.0146834550106442	0.0382639312094377	0.0116246949037599	-0.0325164112846626	0.0409741528901162	0.0687503069175796	0.0350139536566361	-0.0691321285138887	0.206952629159574	0.0582637366575843	0.204616233635399	-0.0728073059049092	0.26267503427229	0.0378695936090409	0.262031334675493	-0.0539861006066474	0.23031894849855	0.0289397169921768	0.231211338304269	-0.0350180911520205	-0.214328769870445	0.00682101305609379	-0.203322030818532	0.0310769471337084	-0.183103512487332	0.0511075020696995	-0.156375673348096	0.0656795186997933	-0.125938246620575	0.0725898329002062	-0.0951392697831563	0.0712248844279619	-0.0615510801444139	0.0657264645679105
176	Mac	0.101579734794323	0.0888362225824014	0.0974163769799022	-0.0958954521881936	0.28585694059694	-0.00431680131498872	0.015240247099859	0.00286946640562743	-0.211122127855734	0.00206805701205592	0.155447255509187	0.0867450622577387	0.155116752422711	-0.0918384138616105	0.0101871513282921	0.0348456087579953	0.00735907240666952	-0.0381704168638612	0.0432655155421629	0.068916734016693	0.0316857742562416	-0.0678820691116343	0.205987819931152	0.0689029538764198	0.206955844845528	-0.0683909930089875	0.26831142622375	0.0377319199267824	0.261632363978798	-0.0576066877643196	0.236079945828408	0.0260904041451443	0.230340402505868	-0.0372256427179951	-0.211365610762875	0.0045898400912391	-0.199005187579678	0.0279983490998428	-0.182616126528415	0.0507756381702509	-0.156010211280461	0.065169565961144	-0.125462674679073	0.0747814712435669	-0.0936104774745164	0.0772332693172033	-0.0596193357855269	0.0753618884034671
177	Mac	0.100618289424092	0.092460478743437	0.097460302425478	-0.0960305356619397	0.282994207676545	-0.00980960023001331	0.0145363605690909	0.00293808318578336	-0.217505811049218	-0.00399496692954323	0.166684244933752	0.0859696588763338	0.163835860591429	-0.0927720467519491	0.0144654570941418	0.0363178238582379	0.0114304585506742	-0.0301245373440146	0.037728541985059	0.0659408922975829	0.0379329148490322	-0.0696979914901038	0.209848679736076	0.059636420457234	0.210054883058719	-0.0694343738892332	0.266227594892301	0.046466033023123	0.259813240389672	-0.0595643756156839	0.233203100435745	0.0200250152510879	0.233291665198384	-0.0363478326665508	-0.215206096873794	0.00469497507967913	-0.202773931209817	0.0277627621909758	-0.180044636200469	0.0433494187651339	-0.154056800005447	0.0593727185286779	-0.12532041781212	0.0698692597966329	-0.0947161618210878	0.0723886597908486	-0.0617995707484814	0.0681510840084995
178	Mac	0.103136632295223	0.088691866910426	0.100823491860999	-0.101116745460715	0.285299366401318	-0.00122165989353326	0.0140716026133381	-0.00205196277119172	-0.212550951381377	0.0121816231398214	0.157197969781123	0.0861259686013125	0.158547303566451	-0.100341062320906	0.00932488790697674	0.0389599724727918	0.0122972528515948	-0.0392528464240892	0.0444644712275198	0.0678896360616817	0.0343916349376148	-0.0775676059707671	0.196943968842768	0.0638555809770099	0.20387342598983	-0.0719230004525374	0.270360783776056	0.0399749434211722	0.266357162392244	-0.0446298013005027	0.225859350323058	0.0286959986564774	0.226307213228522	-0.0290272356586902	-0.21676566841279	0.00904548067547454	-0.201784163942824	0.0310918724270315	-0.181119997974846	0.0497747151310271	-0.153682764932259	0.0633863366092997	-0.124475946702761	0.0751335365827081	-0.0933228513166763	0.0776334031834841	-0.0598179895416938	0.0723791749224752
[truncated: 26 more columns]
